# Supplementary material for: Comparative genome analysis among Variovorax species and genome guided aromatic compound degradation analysis emphasizing 4-hydroxybenzoate degradation in Variovorax sp. PAMC26660
Source: BMC Genomics. 2022 May 18;23:375. doi: 10.1186/s12864-022-08589-3 (PMC9115942; doi:10.1186/s12864-022-08589-3)
Supplement: Supplementary file 2 — Additional file 2: Supplementary Table S4. Laterally transferred genes predicted by Island Viewer 4 tool. [file 12864_2022_8589_MOESM2_ESM.xls]

## Sheet: Islandviewer Results
	Table S4: Laterally transferred genes predicted by Island Viewer 4 tool
	Island start	Island end	Length	Method	Gene name	Gene ID	Locus	Gene start	Gene end	Strand	Product
	205790	212683	6893	Predicted by at least one method	WP_187110968.1	nuoN	H7F35_RS00005	1	7388698	-1	NADH-quinone oxidoreductase subunit NuoN
	205790	212683	6893	Predicted by at least one method	WP_187111133.1	phnC	H7F35_RS00970	205346	206233	-1	phosphonate ABC transporter ATP-binding protein
	205790	212683	6893	Predicted by at least one method	WP_187111134.1		H7F35_RS00975	206327	207481	-1	alpha-D-ribose 1-methylphosphonate 5-triphosphate diphosphatase
	205790	212683	6893	Predicted by at least one method	WP_187111135.1	phnL	H7F35_RS00980	207478	208191	-1	phosphonate C-P lyase system protein PhnL
	205790	212683	6893	Predicted by at least one method	WP_187111136.1	phnK	H7F35_RS00985	208188	208976	-1	phosphonate C-P lyase system protein PhnK
	205790	212683	6893	Predicted by at least one method	WP_187111137.1		H7F35_RS00990	208973	209848	-1	alpha-D-ribose 1-methylphosphonate 5-phosphate C-P-lyase PhnJ
	205790	212683	6893	Predicted by at least one method	WP_187111138.1		H7F35_RS00995	209845	210948	-1	carbon-phosphorus lyase complex subunit PhnI
	205790	212683	6893	Predicted by at least one method	WP_187111139.1	phnH	H7F35_RS01000	210950	211588	-1	phosphonate C-P lyase system protein PhnH
	205790	212683	6893	Predicted by at least one method	WP_187111140.1	phnG	H7F35_RS01005	211585	212088	-1	phosphonate C-P lyase system protein PhnG
	205790	212683	6893	Predicted by at least one method	WP_187111141.1	phnF	H7F35_RS01010	212164	212928	1	phosphonate metabolism transcriptional regulator PhnF
	295519	302284	6765	Predicted by at least one method	WP_187110968.1	nuoN	H7F35_RS00005	1	7388698	-1	NADH-quinone oxidoreductase subunit NuoN
	295519	302284	6765	Predicted by at least one method	WP_187111223.1		H7F35_RS01460	295519	295737	-1	hypothetical protein
	295519	302284	6765	Predicted by at least one method	WP_187111224.1		H7F35_RS01465	296164	299817	-1	RHS repeat protein
	295519	302284	6765	Predicted by at least one method	WP_187111225.1		H7F35_RS01470	300889	301434	-1	hypothetical protein
	295519	302284	6765	Predicted by at least one method	WP_187111226.1		H7F35_RS01475	301434	301973	-1	lysozyme
	295519	302284	6765	Predicted by at least one method	WP_187111227.1		H7F35_RS01480	301970	302284	-1	hypothetical protein
	389921	396556	6635	Predicted by at least one method	WP_187110968.1	nuoN	H7F35_RS00005	1	7388698	-1	NADH-quinone oxidoreductase subunit NuoN
	389921	396556	6635	Predicted by at least one method	WP_187111286.1		H7F35_RS01795	389708	390232	1	ATP/GTP-binding protein
	389921	396556	6635	Predicted by at least one method	WP_187111287.1		H7F35_RS01800	390258	390641	1	roadblock/LC7 domain-containing protein
	389921	396556	6635	Predicted by at least one method	WP_187111288.1		H7F35_RS01805	390744	391103	1	hypothetical protein
	389921	396556	6635	Predicted by at least one method	WP_187111289.1		H7F35_RS01810	391228	391620	-1	hypothetical protein
	389921	396556	6635	Predicted by at least one method	WP_187111290.1		H7F35_RS01815	391664	392365	-1	amino acid racemase
	389921	396556	6635	Predicted by at least one method	WP_187111291.1		H7F35_RS01820	392378	393373	-1	tripartite tricarboxylate transporter substrate binding protein
	389921	396556	6635	Predicted by at least one method	WP_187111292.1		H7F35_RS01825	393433	394509	1	helix-turn-helix transcriptional regulator
	389921	396556	6635	Predicted by at least one method	WP_187111293.1		H7F35_RS01830	394677	395966	1	DUF418 domain-containing protein
	389921	396556	6635	Predicted by at least one method	WP_187111294.1		H7F35_RS01835	396107	396316	1	hypothetical protein
	389921	396556	6635	Predicted by at least one method			H7F35_RS01840	396555	396854	-1	HU family DNA-binding protein
	435186	451938	16752	Predicted by at least one method	WP_187110968.1	nuoN	H7F35_RS00005	1	7388698	-1	NADH-quinone oxidoreductase subunit NuoN
	435186	451938	16752	Predicted by at least one method	WP_187114097.1		H7F35_RS02070	435186	435542	-1	transposase
	435186	451938	16752	Predicted by at least one method	WP_187111333.1		H7F35_RS02075	435787	438894	-1	AAA family ATPase
	435186	451938	16752	Predicted by at least one method	WP_187111334.1		H7F35_RS02080	438902	439360	-1	hypothetical protein
	435186	451938	16752	Predicted by at least one method	WP_187111335.1		H7F35_RS02085	439375	439875	-1	hypothetical protein
	435186	451938	16752	Predicted by at least one method	WP_187111336.1		H7F35_RS02090	439872	441197	-1	hypothetical protein
	435186	451938	16752	Predicted by at least one method	WP_187111337.1		H7F35_RS02095	441964	443199	1	hypothetical protein
	435186	451938	16752	Predicted by at least one method	WP_187111338.1		H7F35_RS02100	443193	445001	1	phospholipase D family protein
	435186	451938	16752	Predicted by at least one method	WP_187111339.1		H7F35_RS02105	444998	448255	1	helicase
	435186	451938	16752	Predicted by at least one method	WP_187114098.1		H7F35_RS02110	449013	449516	1	HNH endonuclease
	435186	451938	16752	Predicted by at least one method	WP_187111340.1		H7F35_RS02115	449887	451407	-1	hypothetical protein
	435186	451938	16752	Predicted by at least one method	WP_187111341.1		H7F35_RS02120	451417	451938	1	helix-turn-helix transcriptional regulator
	436134	442844	6710	Predicted by at least one method	WP_187110968.1	nuoN	H7F35_RS00005	1	7388698	-1	NADH-quinone oxidoreductase subunit NuoN
	436134	442844	6710	Predicted by at least one method	WP_187111333.1		H7F35_RS02075	435787	438894	-1	AAA family ATPase
	436134	442844	6710	Predicted by at least one method	WP_187111334.1		H7F35_RS02080	438902	439360	-1	hypothetical protein
	436134	442844	6710	Predicted by at least one method	WP_187111335.1		H7F35_RS02085	439375	439875	-1	hypothetical protein
	436134	442844	6710	Predicted by at least one method	WP_187111336.1		H7F35_RS02090	439872	441197	-1	hypothetical protein
	436134	442844	6710	Predicted by at least one method	WP_187111337.1		H7F35_RS02095	441964	443199	1	hypothetical protein
	456523	467253	10730	Predicted by at least one method	WP_187110968.1	nuoN	H7F35_RS00005	1	7388698	-1	NADH-quinone oxidoreductase subunit NuoN
	456523	467253	10730	Predicted by at least one method	WP_187114099.1		H7F35_RS02135	455278	456675	-1	dicarboxylate/amino acid:cation symporter
	456523	467253	10730	Predicted by at least one method	WP_187111344.1		H7F35_RS02140	457022	457600	1	HD domain-containing protein
	456523	467253	10730	Predicted by at least one method	WP_187111345.1		H7F35_RS02145	457810	459672	1	Ig-like domain-containing protein
	456523	467253	10730	Predicted by at least one method	WP_187111346.1		H7F35_RS02150	459703	460674	-1	tripartite tricarboxylate transporter substrate binding protein
	456523	467253	10730	Predicted by at least one method	WP_187111347.1		H7F35_RS02155	460704	461633	-1	dihydrodipicolinate synthase family protein
	456523	467253	10730	Predicted by at least one method	WP_187111348.1		H7F35_RS02160	461630	462754	-1	mandelate racemase/muconate lactonizing enzyme family protein
	456523	467253	10730	Predicted by at least one method	WP_187111349.1		H7F35_RS02165	462902	463792	1	LysR family transcriptional regulator
	456523	467253	10730	Predicted by at least one method	WP_187111350.1		H7F35_RS02170	463853	465238	-1	HAMP domain-containing histidine kinase
	456523	467253	10730	Predicted by at least one method	WP_187111351.1		H7F35_RS02175	465235	465891	-1	response regulator transcription factor
	456523	467253	10730	Predicted by at least one method	WP_187111352.1		H7F35_RS02180	466032	466271	1	hypothetical protein
	456523	467253	10730	Predicted by at least one method	WP_187111353.1		H7F35_RS02185	466364	467191	1	hypothetical protein
	456523	467253	10730	Predicted by at least one method	WP_187111354.1		H7F35_RS02190	467247	468176	1	SMP-30/gluconolactonase/LRE family protein
	503211	518068	14857	Predicted by at least one method	WP_187110968.1	nuoN	H7F35_RS00005	1	7388698	-1	NADH-quinone oxidoreductase subunit NuoN
	503211	518068	14857	Predicted by at least one method	WP_187111384.1		H7F35_RS02345	501994	503253	1	D-alanyl-D-alanine carboxypeptidase
	503211	518068	14857	Predicted by at least one method	WP_187111385.1		H7F35_RS02350	503298	503603	-1	hypothetical protein
	503211	518068	14857	Predicted by at least one method	WP_187111386.1		H7F35_RS02355	503795	504169	1	UDP-N-acetylglucosamine-peptide N-acetylglucosaminyltransferase
	503211	518068	14857	Predicted by at least one method	WP_187111387.1		H7F35_RS02360	504197	504850	-1	energy transducer TonB
	503211	518068	14857	Predicted by at least one method	WP_187111388.1		H7F35_RS02365	504847	505281	-1	biopolymer transporter ExbD
	503211	518068	14857	Predicted by at least one method	WP_187111389.1		H7F35_RS02370	505294	505722	-1	biopolymer transporter ExbD
	503211	518068	14857	Predicted by at least one method	WP_187111390.1		H7F35_RS02375	505757	506620	-1	MotA/TolQ/ExbB proton channel family protein
	503211	518068	14857	Predicted by at least one method	WP_187114101.1		H7F35_RS02380	506660	507835	-1	alanine racemase
	503211	518068	14857	Predicted by at least one method	WP_187111391.1		H7F35_RS02385	507850	510228	-1	alpha/beta fold hydrolase
	503211	518068	14857	Predicted by at least one method	WP_187111392.1		H7F35_RS02390	510225	511883	-1	beta-lactamase family protein
	503211	518068	14857	Predicted by at least one method	WP_187111393.1		H7F35_RS02395	511917	513293	-1	MFS transporter
	503211	518068	14857	Predicted by at least one method	WP_187111394.1		H7F35_RS02400	513296	515563	-1	TonB-dependent receptor
	503211	518068	14857	Predicted by at least one method	WP_187111395.1		H7F35_RS02405	515813	516508	1	helix-turn-helix transcriptional regulator
	503211	518068	14857	Predicted by at least one method	WP_187111396.1		H7F35_RS02410	516519	517244	1	hypothetical protein
	503211	518068	14857	Predicted by at least one method	WP_187111397.1		H7F35_RS02415	517355	517546	-1	hypothetical protein
	503211	518068	14857	Predicted by at least one method	WP_187111398.1		H7F35_RS02420	517564	517995	1	nuclear transport factor 2 family protein
	503211	518068	14857	Predicted by at least one method	WP_187111399.1		H7F35_RS02425	518048	518770	-1	ABC transporter ATP-binding protein
	523897	530535	6638	Predicted by at least one method	WP_187110968.1	nuoN	H7F35_RS00005	1	7388698	-1	NADH-quinone oxidoreductase subunit NuoN
	523897	530535	6638	Predicted by at least one method	WP_187111404.1		H7F35_RS02450	523897	524154	-1	ParD-like family protein
	523897	530535	6638	Predicted by at least one method	WP_187111405.1		H7F35_RS02455	524369	524665	1	hypothetical protein
	523897	530535	6638	Predicted by at least one method	WP_187111406.1		H7F35_RS02460	524695	525120	1	GNAT family N-acetyltransferase
	523897	530535	6638	Predicted by at least one method	WP_187111407.1		H7F35_RS02465	525207	525644	-1	SRPBCC family protein
	523897	530535	6638	Predicted by at least one method	WP_187111408.1		H7F35_RS02470	525841	526197	1	hypothetical protein
	523897	530535	6638	Predicted by at least one method	WP_187111409.1		H7F35_RS02475	526253	526606	-1	nuclear transport factor 2 family protein
	523897	530535	6638	Predicted by at least one method	WP_187111410.1		H7F35_RS02480	526892	527101	1	DUF4287 domain-containing protein
	523897	530535	6638	Predicted by at least one method	WP_187111411.1		H7F35_RS02485	527152	527682	1	hypothetical protein
	523897	530535	6638	Predicted by at least one method	WP_187111412.1		H7F35_RS02490	527795	529342	-1	hypothetical protein
	523897	530535	6638	Predicted by at least one method	WP_187111413.1		H7F35_RS02495	529339	529866	-1	Hint domain-containing protein
	523897	530535	6638	Predicted by at least one method	WP_187111414.1		H7F35_RS02500	529957	530535	-1	dihydrofolate reductase
	803628	808986	5358	Predicted by at least one method	WP_187110968.1	nuoN	H7F35_RS00005	1	7388698	-1	NADH-quinone oxidoreductase subunit NuoN
	803628	808986	5358	Predicted by at least one method	WP_187111638.1		H7F35_RS03750	802891	803787	1	LysR family transcriptional regulator
	803628	808986	5358	Predicted by at least one method	WP_187111639.1		H7F35_RS03755	803906	804820	1	alkaline phosphatase family protein
	803628	808986	5358	Predicted by at least one method	WP_187111640.1		H7F35_RS03760	804869	805990	-1	substrate-binding domain-containing protein
	803628	808986	5358	Predicted by at least one method	WP_187111641.1		H7F35_RS03765	806025	807116	-1	ABC transporter permease
	803628	808986	5358	Predicted by at least one method	WP_187111642.1		H7F35_RS03770	807113	808639	-1	sugar ABC transporter ATP-binding protein
	803628	808986	5358	Predicted by at least one method	WP_187111643.1		H7F35_RS03775	808636	809562	-1	SMP-30/gluconolactonase/LRE family protein
	900045	915788	15743	Predicted by at least one method	WP_187110968.1	nuoN	H7F35_RS00005	1	7388698	-1	NADH-quinone oxidoreductase subunit NuoN
	900045	915788	15743	Predicted by at least one method	WP_187114136.1	tssI	H7F35_RS04215	898782	900725	1	type VI secretion system tip protein VgrG
	900045	915788	15743	Predicted by at least one method	WP_187111715.1		H7F35_RS04220	900731	901441	1	toxin-antitoxin system YwqK family antitoxin
	900045	915788	15743	Predicted by at least one method	WP_187111716.1		H7F35_RS04225	901445	901834	1	DUF4280 domain-containing protein
	900045	915788	15743	Predicted by at least one method	WP_187111717.1		H7F35_RS04230	901864	902091	1	hypothetical protein
	900045	915788	15743	Predicted by at least one method	WP_187111718.1		H7F35_RS04235	902109	903128	1	amino acid ABC transporter substrate-binding protein
	900045	915788	15743	Predicted by at least one method	WP_187111719.1		H7F35_RS04240	903152	904426	1	cation:dicarboxylase symporter family transporter
	900045	915788	15743	Predicted by at least one method	WP_187111720.1		H7F35_RS04245	904440	905174	1	aspartate/glutamate racemase family protein
	900045	915788	15743	Predicted by at least one method	WP_187111721.1		H7F35_RS04250	905162	906631	1	cation:dicarboxylase symporter family transporter
	900045	915788	15743	Predicted by at least one method	WP_187111722.1		H7F35_RS04255	906628	907104	1	hypothetical protein
	900045	915788	15743	Predicted by at least one method	WP_187111723.1	tssK	H7F35_RS04260	907164	908504	1	type VI secretion system baseplate subunit TssK
	900045	915788	15743	Predicted by at least one method	WP_187111724.1		H7F35_RS04265	908510	909271	1	DotU family type IV/VI secretion system protein
	900045	915788	15743	Predicted by at least one method	WP_187111725.1		H7F35_RS04270	909312	913391	1	type VI secretion protein IcmF
	900045	915788	15743	Predicted by at least one method	WP_187111726.1	tssA	H7F35_RS04275	913391	914623	1	type VI secretion system protein TssA
	900045	915788	15743	Predicted by at least one method	WP_187111727.1		H7F35_RS04280	914708	915577	1	hypothetical protein
	900045	915788	15743	Predicted by at least one method	WP_187114137.1		H7F35_RS04285	915718	916503	1	response regulator transcription factor
	1129884	1135576	5692	Predicted by at least one method	WP_187110968.1	nuoN	H7F35_RS00005	1	7388698	-1	NADH-quinone oxidoreductase subunit NuoN
	1129884	1135576	5692	Predicted by at least one method	WP_187111912.1		H7F35_RS05340	1127852	1130980	-1	efflux RND transporter permease subunit
	1129884	1135576	5692	Predicted by at least one method	WP_187111913.1		H7F35_RS05345	1130973	1132109	-1	efflux RND transporter periplasmic adaptor subunit
	1129884	1135576	5692	Predicted by at least one method	WP_187111914.1		H7F35_RS05350	1132160	1132492	-1	hypothetical protein
	1129884	1135576	5692	Predicted by at least one method	WP_187111915.1		H7F35_RS05355	1133027	1133725	-1	TetR family transcriptional regulator C-terminal domain-containing protein
	1129884	1135576	5692	Predicted by at least one method	WP_187111916.1		H7F35_RS05360	1133722	1135173	-1	PLP-dependent aminotransferase family protein
	1129884	1135576	5692	Predicted by at least one method	WP_187111917.1		H7F35_RS05365	1135438	1136796	1	NAD(P)-dependent oxidoreductase
	1144586	1156882	12296	Predicted by at least one method	WP_187110968.1	nuoN	H7F35_RS00005	1	7388698	-1	NADH-quinone oxidoreductase subunit NuoN
	1144586	1156882	12296	Predicted by at least one method	WP_187111923.1		H7F35_RS05395	1143926	1145275	1	NUDIX domain-containing protein
	1144586	1156882	12296	Predicted by at least one method	WP_187111924.1		H7F35_RS05400	1145380	1146006	1	D-sorbitol dehydrogenase
	1144586	1156882	12296	Predicted by at least one method	WP_187111925.1		H7F35_RS05405	1146051	1147703	1	GMC family oxidoreductase
	1144586	1156882	12296	Predicted by at least one method	WP_187111926.1		H7F35_RS05410	1147709	1149187	1	cytochrome c
	1144586	1156882	12296	Predicted by at least one method	WP_187111927.1		H7F35_RS05415	1149284	1149802	1	GNAT family N-acetyltransferase
	1144586	1156882	12296	Predicted by at least one method	WP_187111928.1		H7F35_RS05420	1149899	1150900	-1	phosphotransferase
	1144586	1156882	12296	Predicted by at least one method	WP_187111929.1		H7F35_RS05425	1151080	1151502	1	hypothetical protein
	1144586	1156882	12296	Predicted by at least one method	WP_187114154.1		H7F35_RS05430	1151570	1151953	1	nuclear transport factor 2 family protein
	1144586	1156882	12296	Predicted by at least one method	WP_187111930.1		H7F35_RS05435	1152092	1152730	1	hypothetical protein
	1144586	1156882	12296	Predicted by at least one method	WP_187111931.1		H7F35_RS05440	1153268	1153492	-1	hypothetical protein
	1144586	1156882	12296	Predicted by at least one method	WP_187111932.1		H7F35_RS05445	1153682	1154554	-1	hypothetical protein
	1144586	1156882	12296	Predicted by at least one method	WP_187111933.1		H7F35_RS05450	1154592	1154786	-1	heavy-metal-associated domain-containing protein
	1144586	1156882	12296	Predicted by at least one method	WP_187114155.1	cueR	H7F35_RS05455	1154888	1155388	-1	Cu(I)-responsive transcriptional regulator
	1144586	1156882	12296	Predicted by at least one method	WP_187111934.1		H7F35_RS05460	1155411	1156439	-1	2Fe-2S iron-sulfur cluster binding domain-containing protein
	1144586	1156882	12296	Predicted by at least one method	WP_187111935.1		H7F35_RS05465	1156436	1156717	-1	glutaredoxin family protein
	1144586	1156882	12296	Predicted by at least one method	WP_187111936.1		H7F35_RS05470	1156773	1159331	-1	copper-translocating P-type ATPase
	1149284	1153492	4208	Predicted by at least one method	WP_187110968.1	nuoN	H7F35_RS00005	1	7388698	-1	NADH-quinone oxidoreductase subunit NuoN
	1149284	1153492	4208	Predicted by at least one method	WP_187111927.1		H7F35_RS05415	1149284	1149802	1	GNAT family N-acetyltransferase
	1149284	1153492	4208	Predicted by at least one method	WP_187111928.1		H7F35_RS05420	1149899	1150900	-1	phosphotransferase
	1149284	1153492	4208	Predicted by at least one method	WP_187111929.1		H7F35_RS05425	1151080	1151502	1	hypothetical protein
	1149284	1153492	4208	Predicted by at least one method	WP_187114154.1		H7F35_RS05430	1151570	1151953	1	nuclear transport factor 2 family protein
	1149284	1153492	4208	Predicted by at least one method	WP_187111930.1		H7F35_RS05435	1152092	1152730	1	hypothetical protein
	1149284	1153492	4208	Predicted by at least one method	WP_187111931.1		H7F35_RS05440	1153268	1153492	-1	hypothetical protein
	1176584	1218245	41661	Predicted by at least one method	WP_187110968.1	nuoN	H7F35_RS00005	1	7388698	-1	NADH-quinone oxidoreductase subunit NuoN
	1176584	1218245	41661	Predicted by at least one method	WP_187111950.1		H7F35_RS05550	1176584	1177612	-1	FecR domain-containing protein
	1176584	1218245	41661	Predicted by at least one method	WP_187111951.1		H7F35_RS05555	1177620	1178123	-1	sigma-70 family RNA polymerase sigma factor
	1176584	1218245	41661	Predicted by at least one method	WP_187111952.1		H7F35_RS05560	1178429	1179001	1	hypothetical protein
	1176584	1218245	41661	Predicted by at least one method	WP_187111953.1		H7F35_RS05565	1179021	1179392	1	hypothetical protein
	1176584	1218245	41661	Predicted by at least one method	WP_187111954.1		H7F35_RS05570	1179568	1180359	-1	DNA adenine methylase
	1176584	1218245	41661	Predicted by at least one method	WP_187114158.1		H7F35_RS05575	1180307	1180519	-1	Com family DNA-binding transcriptional regulator
	1176584	1218245	41661	Predicted by at least one method	WP_187111955.1		H7F35_RS05580	1180702	1180938	-1	hypothetical protein
	1176584	1218245	41661	Predicted by at least one method	WP_187111956.1		H7F35_RS05585	1180935	1182845	-1	hypothetical protein
	1176584	1218245	41661	Predicted by at least one method	WP_187111957.1		H7F35_RS05590	1182850	1183266	-1	hypothetical protein
	1176584	1218245	41661	Predicted by at least one method	WP_187111958.1		H7F35_RS05595	1183263	1184264	-1	hypothetical protein
	1176584	1218245	41661	Predicted by at least one method	WP_187111959.1		H7F35_RS05600	1184267	1185502	-1	hypothetical protein
	1176584	1218245	41661	Predicted by at least one method	WP_187111960.1		H7F35_RS05605	1185536	1189147	-1	hypothetical protein
	1176584	1218245	41661	Predicted by at least one method	WP_187111961.1		H7F35_RS05610	1189148	1189555	-1	hypothetical protein
	1176584	1218245	41661	Predicted by at least one method	WP_187111962.1		H7F35_RS05615	1189555	1193133	-1	tape measure protein
	1176584	1218245	41661	Predicted by at least one method	WP_187111963.1		H7F35_RS05620	1193228	1193968	-1	hypothetical protein
	1176584	1218245	41661	Predicted by at least one method	WP_187111964.1		H7F35_RS05625	1193978	1194445	-1	hypothetical protein
	1176584	1218245	41661	Predicted by at least one method	WP_187111965.1		H7F35_RS05630	1194442	1194930	-1	DUF1320 domain-containing protein
	1176584	1218245	41661	Predicted by at least one method	WP_187111966.1		H7F35_RS05635	1194950	1195336	-1	DUF2190 domain-containing protein
	1176584	1218245	41661	Predicted by at least one method	WP_187111967.1		H7F35_RS05640	1195399	1195854	-1	hypothetical protein
	1176584	1218245	41661	Predicted by at least one method	WP_187111968.1		H7F35_RS05645	1195958	1196920	-1	hypothetical protein
	1176584	1218245	41661	Predicted by at least one method	WP_187111969.1		H7F35_RS05650	1196979	1197992	-1	hypothetical protein
	1176584	1218245	41661	Predicted by at least one method	WP_187111970.1		H7F35_RS05655	1198250	1198762	-1	phage virion morphogenesis protein
	1176584	1218245	41661	Predicted by at least one method	WP_187111971.1		H7F35_RS05660	1198759	1199538	-1	hypothetical protein
	1176584	1218245	41661	Predicted by at least one method	WP_187111972.1		H7F35_RS05665	1199538	1201118	-1	DUF935 family protein
	1176584	1218245	41661	Predicted by at least one method	WP_187114159.1		H7F35_RS05670	1201111	1202544	-1	hypothetical protein
	1176584	1218245	41661	Predicted by at least one method	WP_187111973.1		H7F35_RS05675	1202595	1203170	-1	DUF3486 family protein
	1176584	1218245	41661	Predicted by at least one method	WP_187111974.1		H7F35_RS05680	1203174	1203482	-1	hypothetical protein
	1176584	1218245	41661	Predicted by at least one method	WP_187111975.1		H7F35_RS05685	1203479	1203862	-1	hypothetical protein
	1176584	1218245	41661	Predicted by at least one method	WP_187111976.1		H7F35_RS05690	1203965	1204378	-1	hypothetical protein
	1176584	1218245	41661	Predicted by at least one method	WP_187114160.1		H7F35_RS05695	1204375	1205040	-1	transglycosylase SLT domain-containing protein
	1176584	1218245	41661	Predicted by at least one method	WP_187114161.1		H7F35_RS05700	1205040	1205387	-1	putative holin
	1176584	1218245	41661	Predicted by at least one method	WP_187111977.1		H7F35_RS05705	1205555	1205989	1	hypothetical protein
	1176584	1218245	41661	Predicted by at least one method	WP_187111978.1		H7F35_RS05710	1205976	1206200	1	hypothetical protein
	1176584	1218245	41661	Predicted by at least one method	WP_187111979.1		H7F35_RS05715	1206219	1207175	-1	hypothetical protein
	1176584	1218245	41661	Predicted by at least one method	WP_187111980.1		H7F35_RS05720	1207210	1207836	-1	hypothetical protein
	1176584	1218245	41661	Predicted by at least one method	WP_187111981.1		H7F35_RS05725	1207833	1208192	-1	hypothetical protein
	1176584	1218245	41661	Predicted by at least one method	WP_187111982.1		H7F35_RS05730	1208306	1208770	-1	helix-turn-helix transcriptional regulator
	1176584	1218245	41661	Predicted by at least one method	WP_187111983.1		H7F35_RS05735	1208861	1209100	1	DNA-binding protein
	1176584	1218245	41661	Predicted by at least one method	WP_187114162.1		H7F35_RS05740	1209247	1209723	1	hypothetical protein
	1176584	1218245	41661	Predicted by at least one method	WP_187111984.1		H7F35_RS05745	1209735	1210115	1	hypothetical protein
	1176584	1218245	41661	Predicted by at least one method	WP_187111985.1		H7F35_RS05750	1210112	1210423	1	MarR family transcriptional regulator
	1176584	1218245	41661	Predicted by at least one method	WP_187111986.1		H7F35_RS05755	1210440	1211363	1	hypothetical protein
	1176584	1218245	41661	Predicted by at least one method	WP_187111987.1		H7F35_RS05760	1211377	1213167	1	DDE-type integrase/transposase/recombinase
	1176584	1218245	41661	Predicted by at least one method	WP_187111988.1		H7F35_RS05765	1213169	1214407	1	AAA family ATPase
	1176584	1218245	41661	Predicted by at least one method	WP_187111989.1		H7F35_RS05770	1214417	1214566	1	hypothetical protein
	1176584	1218245	41661	Predicted by at least one method	WP_187111990.1		H7F35_RS05775	1214563	1214784	1	hypothetical protein
	1176584	1218245	41661	Predicted by at least one method	WP_187111991.1		H7F35_RS05780	1214784	1215413	1	hypothetical protein
	1176584	1218245	41661	Predicted by at least one method	WP_187111992.1		H7F35_RS05785	1215410	1215619	1	hypothetical protein
	1176584	1218245	41661	Predicted by at least one method	WP_187111993.1		H7F35_RS05790	1215616	1215852	1	hypothetical protein
	1176584	1218245	41661	Predicted by at least one method	WP_187111994.1		H7F35_RS05795	1215862	1216395	1	hypothetical protein
	1176584	1218245	41661	Predicted by at least one method	WP_187111995.1		H7F35_RS05800	1216392	1216619	1	hypothetical protein
	1176584	1218245	41661	Predicted by at least one method	WP_187111996.1		H7F35_RS05805	1216627	1216953	1	hypothetical protein
	1176584	1218245	41661	Predicted by at least one method	WP_187111997.1		H7F35_RS05810	1216971	1217228	1	hypothetical protein
	1176584	1218245	41661	Predicted by at least one method	WP_187111998.1		H7F35_RS05815	1217230	1217862	1	regulatory protein GemA
	1176584	1218245	41661	Predicted by at least one method	WP_187111999.1		H7F35_RS05820	1217862	1218245	1	hypothetical protein
	1231263	1238602	7339	Predicted by at least one method	WP_187110968.1	nuoN	H7F35_RS00005	1	7388698	-1	NADH-quinone oxidoreductase subunit NuoN
	1231263	1238602	7339	Predicted by at least one method	WP_187112008.1		H7F35_RS05870	1230686	1231594	-1	DJ-1/PfpI family protein
	1231263	1238602	7339	Predicted by at least one method	WP_187112009.1		H7F35_RS05875	1231569	1231922	1	hypothetical protein
	1231263	1238602	7339	Predicted by at least one method			H7F35_RS05880	1231982	1232338	1	DUF2750 domain-containing protein
	1231263	1238602	7339	Predicted by at least one method	WP_187112010.1		H7F35_RS05885	1232512	1234356	1	DUF2957 domain-containing protein
	1231263	1238602	7339	Predicted by at least one method	WP_187112011.1		H7F35_RS05890	1234613	1235839	1	PQQ-dependent sugar dehydrogenase
	1231263	1238602	7339	Predicted by at least one method	WP_187112012.1		H7F35_RS05895	1235939	1236781	-1	dienelactone hydrolase family protein
	1231263	1238602	7339	Predicted by at least one method	WP_187112013.1		H7F35_RS05900	1237086	1237781	1	class I SAM-dependent methyltransferase
	1231263	1238602	7339	Predicted by at least one method	WP_187114164.1		H7F35_RS05905	1237905	1238273	1	YbaN family protein
	1231263	1238602	7339	Predicted by at least one method	WP_187114165.1		H7F35_RS05910	1238373	1239386	1	DMT family transporter
	1239279	1251000	11721	Predicted by at least one method	WP_187110968.1	nuoN	H7F35_RS00005	1	7388698	-1	NADH-quinone oxidoreductase subunit NuoN
	1239279	1251000	11721	Predicted by at least one method	WP_187114165.1		H7F35_RS05910	1238373	1239386	1	DMT family transporter
	1239279	1251000	11721	Predicted by at least one method	WP_187112014.1		H7F35_RS05915	1239412	1240065	-1	energy transducer TonB
	1239279	1251000	11721	Predicted by at least one method	WP_187111388.1		H7F35_RS05920	1240062	1240496	-1	biopolymer transporter ExbD
	1239279	1251000	11721	Predicted by at least one method	WP_187111389.1		H7F35_RS05925	1240509	1240937	-1	biopolymer transporter ExbD
	1239279	1251000	11721	Predicted by at least one method	WP_187114166.1		H7F35_RS05930	1240972	1241838	-1	MotA/TolQ/ExbB proton channel family protein
	1239279	1251000	11721	Predicted by at least one method	WP_187112015.1		H7F35_RS05935	1241898	1243094	-1	alanine racemase
	1239279	1251000	11721	Predicted by at least one method	WP_187112016.1		H7F35_RS05940	1243091	1245481	-1	alpha/beta fold hydrolase
	1239279	1251000	11721	Predicted by at least one method	WP_187112017.1		H7F35_RS05945	1245478	1247160	-1	beta-lactamase family protein
	1239279	1251000	11721	Predicted by at least one method	WP_187112018.1		H7F35_RS05950	1247203	1248627	-1	MFS transporter
	1239279	1251000	11721	Predicted by at least one method	WP_187112019.1		H7F35_RS05955	1248629	1251166	-1	TonB-dependent receptor
	1252071	1257697	5626	Predicted by at least one method	WP_187110968.1	nuoN	H7F35_RS00005	1	7388698	-1	NADH-quinone oxidoreductase subunit NuoN
	1252071	1257697	5626	Predicted by at least one method	WP_187112020.1		H7F35_RS05960	1251239	1252276	-1	FecR domain-containing protein
	1252071	1257697	5626	Predicted by at least one method	WP_187112021.1		H7F35_RS05965	1252273	1252797	-1	sigma-70 family RNA polymerase sigma factor
	1252071	1257697	5626	Predicted by at least one method	WP_187112022.1		H7F35_RS05970	1253146	1253445	1	hypothetical protein
	1252071	1257697	5626	Predicted by at least one method	WP_187112023.1		H7F35_RS05975	1253476	1255260	-1	M24 family metallopeptidase
	1252071	1257697	5626	Predicted by at least one method	WP_187112024.1		H7F35_RS05980	1255377	1256876	1	PLP-dependent aminotransferase family protein
	1252071	1257697	5626	Predicted by at least one method	WP_187112025.1		H7F35_RS05985	1256903	1257547	-1	hypothetical protein
	1252071	1257697	5626	Predicted by at least one method	WP_187112026.1		H7F35_RS05990	1257649	1258890	-1	MFS transporter
	1260463	1267823	7360	Predicted by at least one method	WP_187110968.1	nuoN	H7F35_RS00005	1	7388698	-1	NADH-quinone oxidoreductase subunit NuoN
	1260463	1267823	7360	Predicted by at least one method	WP_187112028.1		H7F35_RS06000	1259982	1260632	-1	amino acid ABC transporter permease
	1260463	1267823	7360	Predicted by at least one method	WP_187112029.1	metC	H7F35_RS06005	1260649	1261815	-1	cystathionine beta-lyase
	1260463	1267823	7360	Predicted by at least one method	WP_187112030.1		H7F35_RS06010	1261926	1262855	1	LysR family transcriptional regulator
	1260463	1267823	7360	Predicted by at least one method	WP_187112031.1		H7F35_RS06015	1262977	1263816	1	transporter substrate-binding domain-containing protein
	1260463	1267823	7360	Predicted by at least one method	WP_187112032.1		H7F35_RS06020	1263843	1265045	1	FAD-binding oxidoreductase
	1260463	1267823	7360	Predicted by at least one method	WP_187112033.1		H7F35_RS06025	1265092	1266282	1	FAD-binding oxidoreductase
	1260463	1267823	7360	Predicted by at least one method	WP_187112034.1		H7F35_RS06030	1266318	1266857	1	transporter substrate-binding domain-containing protein
	1260463	1267823	7360	Predicted by at least one method	WP_187112035.1		H7F35_RS06035	1266895	1267770	1	PhzF family phenazine biosynthesis protein
	1260463	1267823	7360	Predicted by at least one method	WP_187112036.1		H7F35_RS06040	1267792	1268586	-1	helix-turn-helix transcriptional regulator
	1573486	1577959	4473	Predicted by at least one method	WP_187110968.1	nuoN	H7F35_RS00005	1	7388698	-1	NADH-quinone oxidoreductase subunit NuoN
	1573486	1577959	4473	Predicted by at least one method	WP_187112296.1		H7F35_RS07535	1572097	1573737	-1	long-chain-fatty-acid--CoA ligase
	1573486	1577959	4473	Predicted by at least one method	WP_187112297.1		H7F35_RS07540	1573892	1574563	1	nitroreductase
	1573486	1577959	4473	Predicted by at least one method	WP_187112298.1		H7F35_RS07545	1574619	1575413	1	phosphodiesterase
	1573486	1577959	4473	Predicted by at least one method	WP_187112299.1		H7F35_RS07550	1575473	1576246	1	helix-turn-helix transcriptional regulator
	1573486	1577959	4473	Predicted by at least one method	WP_187112300.1		H7F35_RS07555	1576283	1577173	1	DMT family transporter
	1573486	1577959	4473	Predicted by at least one method	WP_187112301.1		H7F35_RS07560	1577284	1577889	1	hypothetical protein
	1573486	1577959	4473	Predicted by at least one method	WP_187112302.1		H7F35_RS07565	1577899	1578369	1	DUF4124 domain-containing protein
	2290934	2302206	11272	Predicted by at least one method	WP_187110968.1	nuoN	H7F35_RS00005	1	7388698	-1	NADH-quinone oxidoreductase subunit NuoN
	2290934	2302206	11272	Predicted by at least one method	WP_187112908.1		H7F35_RS11080	2290522	2290950	-1	SRPBCC family protein
	2290934	2302206	11272	Predicted by at least one method	WP_187112909.1	recX	H7F35_RS11085	2290934	2291392	-1	recombination regulator RecX
	2290934	2302206	11272	Predicted by at least one method	WP_187112910.1	recA	H7F35_RS11090	2291444	2292556	-1	recombinase RecA
	2290934	2302206	11272	Predicted by at least one method	WP_187112911.1		H7F35_RS11095	2292703	2293188	1	winged helix-turn-helix transcriptional regulator
	2290934	2302206	11272	Predicted by at least one method	WP_093242554.1		H7F35_RS11100	2293253	2293927	1	response regulator transcription factor
	2290934	2302206	11272	Predicted by at least one method	WP_187112912.1		H7F35_RS11105	2294046	2295491	1	sensor histidine kinase N-terminal domain-containing protein
	2290934	2302206	11272	Predicted by at least one method	WP_187112913.1		H7F35_RS11110	2295558	2295755	-1	sporulation protein
	2290934	2302206	11272	Predicted by at least one method	WP_187112914.1		H7F35_RS11115	2295761	2296579	-1	biotin--[acetyl-CoA-carboxylase] ligase
	2290934	2302206	11272	Predicted by at least one method	WP_187112915.1		H7F35_RS11120	2296582	2297223	-1	SET domain-containing protein-lysine N-methyltransferase
	2290934	2302206	11272	Predicted by at least one method	WP_187112916.1		H7F35_RS11125	2297309	2300266	1	DNA topoisomerase III
	2290934	2302206	11272	Predicted by at least one method	WP_187114241.1		H7F35_RS11130	2300315	2301256	1	tripartite tricarboxylate transporter substrate binding protein
	2290934	2302206	11272	Predicted by at least one method	WP_187112917.1		H7F35_RS11135	2301280	2302206	-1	LysR family transcriptional regulator
	2358410	2362955	4545	Predicted by at least one method	WP_187110968.1	nuoN	H7F35_RS00005	1	7388698	-1	NADH-quinone oxidoreductase subunit NuoN
	2358410	2362955	4545	Predicted by at least one method	WP_187112972.1		H7F35_RS11435	2356792	2358438	-1	PepSY domain-containing protein
	2358410	2362955	4545	Predicted by at least one method	WP_187112973.1		H7F35_RS11440	2358435	2358824	-1	DUF3649 domain-containing protein
	2358410	2362955	4545	Predicted by at least one method	WP_187112974.1		H7F35_RS11445	2359431	2359919	-1	DUF4376 domain-containing protein
	2358410	2362955	4545	Predicted by at least one method	WP_187112975.1		H7F35_RS11450	2359919	2361052	-1	hypothetical protein
	2358410	2362955	4545	Predicted by at least one method	WP_187112976.1		H7F35_RS11455	2361055	2361507	-1	hypothetical protein
	2358410	2362955	4545	Predicted by at least one method	WP_187112977.1		H7F35_RS11460	2361541	2362143	-1	hypothetical protein
	2358410	2362955	4545	Predicted by at least one method	WP_187112978.1		H7F35_RS11465	2362140	2366918	-1	hypothetical protein
	2367463	2377687	10224	Predicted by at least one method	WP_187110968.1	nuoN	H7F35_RS00005	1	7388698	-1	NADH-quinone oxidoreductase subunit NuoN
	2367463	2377687	10224	Predicted by at least one method	WP_187112979.1		H7F35_RS11470	2367050	2367466	-1	hypothetical protein
	2367463	2377687	10224	Predicted by at least one method	WP_187112980.1		H7F35_RS11475	2367463	2368086	-1	hypothetical protein
	2367463	2377687	10224	Predicted by at least one method	WP_187112981.1		H7F35_RS11480	2368083	2368706	-1	hypothetical protein
	2367463	2377687	10224	Predicted by at least one method	WP_187112982.1		H7F35_RS11485	2368703	2371438	-1	phage tail length tape measure family protein
	2367463	2377687	10224	Predicted by at least one method	WP_187112983.1		H7F35_RS11490	2371528	2371878	-1	DUF1799 domain-containing protein
	2367463	2377687	10224	Predicted by at least one method	WP_187112984.1		H7F35_RS11495	2371896	2372246	-1	hypothetical protein
	2367463	2377687	10224	Predicted by at least one method	WP_187112985.1		H7F35_RS11500	2372284	2373213	-1	hypothetical protein
	2367463	2377687	10224	Predicted by at least one method	WP_187112986.1		H7F35_RS11505	2373284	2373763	-1	hypothetical protein
	2367463	2377687	10224	Predicted by at least one method			H7F35_RS11510	2373900	2374298	-1	hypothetical protein
	2367463	2377687	10224	Predicted by at least one method	WP_187112987.1		H7F35_RS11515	2374816	2375391	-1	lysozyme
	2367463	2377687	10224	Predicted by at least one method	WP_187112988.1		H7F35_RS11520	2375499	2376221	-1	helix-turn-helix transcriptional regulator
	2367463	2377687	10224	Predicted by at least one method	WP_187112989.1		H7F35_RS11525	2376305	2376634	1	hypothetical protein
	2367463	2377687	10224	Predicted by at least one method	WP_187112990.1		H7F35_RS11530	2376634	2377035	1	hypothetical protein
	2367463	2377687	10224	Predicted by at least one method	WP_187112991.1		H7F35_RS11535	2377035	2377283	1	hypothetical protein
	2367463	2377687	10224	Predicted by at least one method	WP_187112992.1		H7F35_RS11540	2377280	2377687	1	hypothetical protein
	2367463	2377687	10224	Predicted by at least one method	WP_187112993.1		H7F35_RS11545	2377684	2378082	1	hypothetical protein
	2368239	2379231	10992	Predicted by at least one method	WP_187110968.1	nuoN	H7F35_RS00005	1	7388698	-1	NADH-quinone oxidoreductase subunit NuoN
	2368239	2379231	10992	Predicted by at least one method	WP_187112981.1		H7F35_RS11480	2368083	2368706	-1	hypothetical protein
	2368239	2379231	10992	Predicted by at least one method	WP_187112982.1		H7F35_RS11485	2368703	2371438	-1	phage tail length tape measure family protein
	2368239	2379231	10992	Predicted by at least one method	WP_187112983.1		H7F35_RS11490	2371528	2371878	-1	DUF1799 domain-containing protein
	2368239	2379231	10992	Predicted by at least one method	WP_187112984.1		H7F35_RS11495	2371896	2372246	-1	hypothetical protein
	2368239	2379231	10992	Predicted by at least one method	WP_187112985.1		H7F35_RS11500	2372284	2373213	-1	hypothetical protein
	2368239	2379231	10992	Predicted by at least one method	WP_187112986.1		H7F35_RS11505	2373284	2373763	-1	hypothetical protein
	2368239	2379231	10992	Predicted by at least one method			H7F35_RS11510	2373900	2374298	-1	hypothetical protein
	2368239	2379231	10992	Predicted by at least one method	WP_187112987.1		H7F35_RS11515	2374816	2375391	-1	lysozyme
	2368239	2379231	10992	Predicted by at least one method	WP_187112988.1		H7F35_RS11520	2375499	2376221	-1	helix-turn-helix transcriptional regulator
	2368239	2379231	10992	Predicted by at least one method	WP_187112989.1		H7F35_RS11525	2376305	2376634	1	hypothetical protein
	2368239	2379231	10992	Predicted by at least one method	WP_187112990.1		H7F35_RS11530	2376634	2377035	1	hypothetical protein
	2368239	2379231	10992	Predicted by at least one method	WP_187112991.1		H7F35_RS11535	2377035	2377283	1	hypothetical protein
	2368239	2379231	10992	Predicted by at least one method	WP_187112992.1		H7F35_RS11540	2377280	2377687	1	hypothetical protein
	2368239	2379231	10992	Predicted by at least one method	WP_187112993.1		H7F35_RS11545	2377684	2378082	1	hypothetical protein
	2368239	2379231	10992	Predicted by at least one method	WP_187112994.1		H7F35_RS11550	2378094	2378714	1	DUF3164 family protein
	2368239	2379231	10992	Predicted by at least one method	WP_187114246.1		H7F35_RS11555	2378789	2379175	1	hypothetical protein
	2368239	2379231	10992	Predicted by at least one method	WP_187112995.1		H7F35_RS11560	2379228	2380580	-1	esterase-like activity of phytase family protein
	2720766	2732139	11373	Predicted by at least one method	WP_187110968.1	nuoN	H7F35_RS00005	1	7388698	-1	NADH-quinone oxidoreductase subunit NuoN
	2720766	2732139	11373	Predicted by at least one method	WP_187113276.1		H7F35_RS13125	2720766	2722325	1	recombinase family protein
	2720766	2732139	11373	Predicted by at least one method	WP_187113277.1		H7F35_RS13130	2723712	2724419	1	hypothetical protein
	2720766	2732139	11373	Predicted by at least one method	WP_187113278.1		H7F35_RS13135	2724680	2725270	-1	recombinase family protein
	2720766	2732139	11373	Predicted by at least one method	WP_187113279.1		H7F35_RS13140	2725898	2726122	-1	hypothetical protein
	2720766	2732139	11373	Predicted by at least one method	WP_187113280.1		H7F35_RS13145	2727083	2727316	-1	hypothetical protein
	2720766	2732139	11373	Predicted by at least one method	WP_187113281.1		H7F35_RS13150	2727545	2728177	1	hypothetical protein
	2720766	2732139	11373	Predicted by at least one method	WP_187113282.1		H7F35_RS13155	2728187	2728459	1	hypothetical protein
	2720766	2732139	11373	Predicted by at least one method			H7F35_RS13160	2728491	2729183	-1	ATP-binding protein
	2720766	2732139	11373	Predicted by at least one method	WP_187113283.1		H7F35_RS13165	2729398	2730276	1	hypothetical protein
	2720766	2732139	11373	Predicted by at least one method	WP_007833403.1	glnK	H7F35_RS13170	2730341	2730679	1	P-II family nitrogen regulator
	2720766	2732139	11373	Predicted by at least one method	WP_187113284.1	amt	H7F35_RS13175	2730709	2732139	1	ammonium transporter
	2720766	2726122	5356	Predicted by at least one method	WP_187110968.1	nuoN	H7F35_RS00005	1	7388698	-1	NADH-quinone oxidoreductase subunit NuoN
	2720766	2726122	5356	Predicted by at least one method	WP_187113276.1		H7F35_RS13125	2720766	2722325	1	recombinase family protein
	2720766	2726122	5356	Predicted by at least one method	WP_187113277.1		H7F35_RS13130	2723712	2724419	1	hypothetical protein
	2720766	2726122	5356	Predicted by at least one method	WP_187113278.1		H7F35_RS13135	2724680	2725270	-1	recombinase family protein
	2720766	2726122	5356	Predicted by at least one method	WP_187113279.1		H7F35_RS13140	2725898	2726122	-1	hypothetical protein
	2941387	2964374	22987	Predicted by at least one method	WP_187110968.1	nuoN	H7F35_RS00005	1	7388698	-1	NADH-quinone oxidoreductase subunit NuoN
	2941387	2964374	22987	Predicted by at least one method	WP_187113468.1	ssb	H7F35_RS14150	2941387	2941962	1	single-stranded DNA-binding protein
	2941387	2964374	22987	Predicted by at least one method	WP_187113469.1		H7F35_RS14155	2942200	2943399	1	tyrosine-type recombinase/integrase
	2941387	2964374	22987	Predicted by at least one method	WP_187113470.1		H7F35_RS14160	2943362	2944906	1	site-specific integrase
	2941387	2964374	22987	Predicted by at least one method	WP_187113471.1		H7F35_RS14165	2944910	2946325	1	hypothetical protein
	2941387	2964374	22987	Predicted by at least one method	WP_187114268.1		H7F35_RS14170	2946541	2947425	-1	IS3 family transposase
	2941387	2964374	22987	Predicted by at least one method	WP_187114269.1		H7F35_RS14175	2947818	2948282	1	hypothetical protein
	2941387	2964374	22987	Predicted by at least one method	WP_187113472.1		H7F35_RS14180	2949139	2949807	-1	HNH endonuclease
	2941387	2964374	22987	Predicted by at least one method			H7F35_RS14185	2950189	2950356	-1	transposase
	2941387	2964374	22987	Predicted by at least one method	WP_187113473.1		H7F35_RS14190	2950574	2951359	-1	hypothetical protein
	2941387	2964374	22987	Predicted by at least one method			H7F35_RS14195	2951550	2951744	-1	transposase domain-containing protein
	2941387	2964374	22987	Predicted by at least one method	WP_187113474.1		H7F35_RS14200	2951913	2953799	1	DUF4209 domain-containing protein
	2941387	2964374	22987	Predicted by at least one method	WP_187114270.1		H7F35_RS14205	2953900	2954616	-1	toll/interleukin-1 receptor domain-containing protein
	2941387	2964374	22987	Predicted by at least one method	WP_187113475.1		H7F35_RS14210	2954784	2955509	-1	restriction endonuclease
	2941387	2964374	22987	Predicted by at least one method	WP_187113476.1		H7F35_RS14215	2955620	2957572	-1	DEAD/DEAH box helicase
	2941387	2964374	22987	Predicted by at least one method	WP_187113477.1		H7F35_RS14220	2957569	2959938	-1	AAA family ATPase
	2941387	2964374	22987	Predicted by at least one method	WP_187114271.1		H7F35_RS14225	2960336	2960581	-1	helix-turn-helix transcriptional regulator
	2941387	2964374	22987	Predicted by at least one method	WP_187113478.1		H7F35_RS14230	2961469	2962014	-1	MarR family transcriptional regulator
	2941387	2964374	22987	Predicted by at least one method	WP_187113479.1		H7F35_RS14235	2962212	2963189	1	ABC transporter substrate-binding protein
	2941387	2964374	22987	Predicted by at least one method	WP_187113480.1		H7F35_RS14240	2963208	2964374	-1	mandelate racemase/muconate lactonizing enzyme family protein
	2941961	2946613	4652	Predicted by at least one method	WP_187110968.1	nuoN	H7F35_RS00005	1	7388698	-1	NADH-quinone oxidoreductase subunit NuoN
	2941961	2946613	4652	Predicted by at least one method	WP_187113468.1	ssb	H7F35_RS14150	2941387	2941962	1	single-stranded DNA-binding protein
	2941961	2946613	4652	Predicted by at least one method	WP_187113469.1		H7F35_RS14155	2942200	2943399	1	tyrosine-type recombinase/integrase
	2941961	2946613	4652	Predicted by at least one method	WP_187113470.1		H7F35_RS14160	2943362	2944906	1	site-specific integrase
	2941961	2946613	4652	Predicted by at least one method	WP_187113471.1		H7F35_RS14165	2944910	2946325	1	hypothetical protein
	2941961	2946613	4652	Predicted by at least one method	WP_187114268.1		H7F35_RS14170	2946541	2947425	-1	IS3 family transposase
	2946676	2961485	14809	Predicted by at least one method	WP_187110968.1	nuoN	H7F35_RS00005	1	7388698	-1	NADH-quinone oxidoreductase subunit NuoN
	2946676	2961485	14809	Predicted by at least one method	WP_187114268.1		H7F35_RS14170	2946541	2947425	-1	IS3 family transposase
	2946676	2961485	14809	Predicted by at least one method	WP_187114269.1		H7F35_RS14175	2947818	2948282	1	hypothetical protein
	2946676	2961485	14809	Predicted by at least one method	WP_187113472.1		H7F35_RS14180	2949139	2949807	-1	HNH endonuclease
	2946676	2961485	14809	Predicted by at least one method			H7F35_RS14185	2950189	2950356	-1	transposase
	2946676	2961485	14809	Predicted by at least one method	WP_187113473.1		H7F35_RS14190	2950574	2951359	-1	hypothetical protein
	2946676	2961485	14809	Predicted by at least one method			H7F35_RS14195	2951550	2951744	-1	transposase domain-containing protein
	2946676	2961485	14809	Predicted by at least one method	WP_187113474.1		H7F35_RS14200	2951913	2953799	1	DUF4209 domain-containing protein
	2946676	2961485	14809	Predicted by at least one method	WP_187114270.1		H7F35_RS14205	2953900	2954616	-1	toll/interleukin-1 receptor domain-containing protein
	2946676	2961485	14809	Predicted by at least one method	WP_187113475.1		H7F35_RS14210	2954784	2955509	-1	restriction endonuclease
	2946676	2961485	14809	Predicted by at least one method	WP_187113476.1		H7F35_RS14215	2955620	2957572	-1	DEAD/DEAH box helicase
	2946676	2961485	14809	Predicted by at least one method	WP_187113477.1		H7F35_RS14220	2957569	2959938	-1	AAA family ATPase
	2946676	2961485	14809	Predicted by at least one method	WP_187114271.1		H7F35_RS14225	2960336	2960581	-1	helix-turn-helix transcriptional regulator
	2946676	2961485	14809	Predicted by at least one method	WP_187113478.1		H7F35_RS14230	2961469	2962014	-1	MarR family transcriptional regulator
	2951913	2960581	8668	Predicted by at least one method	WP_187110968.1	nuoN	H7F35_RS00005	1	7388698	-1	NADH-quinone oxidoreductase subunit NuoN
	2951913	2960581	8668	Predicted by at least one method	WP_187113474.1		H7F35_RS14200	2951913	2953799	1	DUF4209 domain-containing protein
	2951913	2960581	8668	Predicted by at least one method	WP_187114270.1		H7F35_RS14205	2953900	2954616	-1	toll/interleukin-1 receptor domain-containing protein
	2951913	2960581	8668	Predicted by at least one method	WP_187113475.1		H7F35_RS14210	2954784	2955509	-1	restriction endonuclease
	2951913	2960581	8668	Predicted by at least one method	WP_187113476.1		H7F35_RS14215	2955620	2957572	-1	DEAD/DEAH box helicase
	2951913	2960581	8668	Predicted by at least one method	WP_187113477.1		H7F35_RS14220	2957569	2959938	-1	AAA family ATPase
	2951913	2960581	8668	Predicted by at least one method	WP_187114271.1		H7F35_RS14225	2960336	2960581	-1	helix-turn-helix transcriptional regulator
	2972278	2978879	6601	Predicted by at least one method	WP_187110968.1	nuoN	H7F35_RS00005	1	7388698	-1	NADH-quinone oxidoreductase subunit NuoN
	2972278	2978879	6601	Predicted by at least one method	WP_187113488.1	accC	H7F35_RS14285	2971763	2973115	1	acetyl-CoA carboxylase biotin carboxylase subunit
	2972278	2978879	6601	Predicted by at least one method	WP_187113489.1	pxpB	H7F35_RS14290	2973112	2973780	1	5-oxoprolinase subunit PxpB
	2972278	2978879	6601	Predicted by at least one method	WP_187113490.1		H7F35_RS14295	2973777	2974766	1	biotin-dependent carboxyltransferase family protein
	2972278	2978879	6601	Predicted by at least one method	WP_187113491.1		H7F35_RS14300	2974768	2975163	1	acetyl-CoA carboxylase biotin carboxyl carrier protein subunit
	2972278	2978879	6601	Predicted by at least one method	WP_187113492.1		H7F35_RS14305	2975180	2975944	1	5-oxoprolinase subunit PxpA
	2972278	2978879	6601	Predicted by at least one method	WP_187113493.1		H7F35_RS14310	2976127	2976879	1	SDR family oxidoreductase
	2972278	2978879	6601	Predicted by at least one method	WP_187113494.1		H7F35_RS14315	2976911	2977612	1	amino acid ABC transporter permease
	2972278	2978879	6601	Predicted by at least one method	WP_187113495.1		H7F35_RS14320	2977620	2978381	1	amino acid ABC transporter permease
	2972278	2978879	6601	Predicted by at least one method	WP_187114273.1		H7F35_RS14325	2978463	2979197	1	amino acid ABC transporter ATP-binding protein
	2989903	2997990	8087	Predicted by at least one method	WP_187110968.1	nuoN	H7F35_RS00005	1	7388698	-1	NADH-quinone oxidoreductase subunit NuoN
	2989903	2997990	8087	Predicted by at least one method	WP_187113504.1		H7F35_RS14380	2989753	2990259	1	sigma-70 family RNA polymerase sigma factor
	2989903	2997990	8087	Predicted by at least one method	WP_187114276.1		H7F35_RS14385	2990328	2991287	1	FecR domain-containing protein
	2989903	2997990	8087	Predicted by at least one method	WP_187113505.1		H7F35_RS14390	2991418	2993952	1	TonB-dependent receptor
	2989903	2997990	8087	Predicted by at least one method	WP_187113506.1		H7F35_RS14395	2994289	2995011	1	hypothetical protein
	2989903	2997990	8087	Predicted by at least one method			H7F35_RS14400	2995012	2997479	1	PepSY domain-containing protein
	2989903	2997990	8087	Predicted by at least one method	WP_187113507.1		H7F35_RS14405	2997617	2998234	1	ATP-binding cassette domain-containing protein
	3328685	3333840	5155	Predicted by at least one method	WP_187110968.1	nuoN	H7F35_RS00005	1	7388698	-1	NADH-quinone oxidoreductase subunit NuoN
	3328685	3333840	5155	Predicted by at least one method	WP_187114291.1		H7F35_RS15855	3328685	3329656	1	glycosyltransferase
	3328685	3333840	5155	Predicted by at least one method	WP_187113769.1		H7F35_RS15860	3329716	3330060	1	hypothetical protein
	3328685	3333840	5155	Predicted by at least one method	WP_187113770.1		H7F35_RS15865	3330083	3331156	1	hypothetical protein
	3328685	3333840	5155	Predicted by at least one method	WP_187113771.1		H7F35_RS15870	3331172	3331459	1	hypothetical protein
	3328685	3333840	5155	Predicted by at least one method	WP_187113772.1		H7F35_RS15875	3331456	3332163	1	SDR family oxidoreductase
	3328685	3333840	5155	Predicted by at least one method	WP_187113773.1		H7F35_RS15880	3332163	3332828	1	MBL fold metallo-hydrolase
	3328685	3333840	5155	Predicted by at least one method	WP_187113774.1		H7F35_RS15885	3332818	3333840	1	ketoacyl-ACP synthase III
	3345733	3350018	4285	Predicted by at least one method	WP_187110968.1	nuoN	H7F35_RS00005	1	7388698	-1	NADH-quinone oxidoreductase subunit NuoN
	3345733	3350018	4285	Predicted by at least one method	WP_187113782.1		H7F35_RS15935	3344792	3345736	1	glycosyltransferase family 2 protein
	3345733	3350018	4285	Predicted by at least one method	WP_187113783.1		H7F35_RS15940	3345733	3346569	1	phytanoyl-CoA dioxygenase family protein
	3345733	3350018	4285	Predicted by at least one method	WP_187113784.1		H7F35_RS15945	3346598	3347389	1	class I SAM-dependent methyltransferase
	3345733	3350018	4285	Predicted by at least one method	WP_187113785.1		H7F35_RS15950	3347386	3348024	1	class I SAM-dependent methyltransferase
	3345733	3350018	4285	Predicted by at least one method	WP_187113786.1		H7F35_RS15955	3348021	3348692	1	acetyltransferase
	3345733	3350018	4285	Predicted by at least one method	WP_187113787.1		H7F35_RS15960	3348689	3349612	1	hypothetical protein
	3345733	3350018	4285	Predicted by at least one method	WP_187113788.1		H7F35_RS15965	3349569	3350018	1	GtrA family protein
	3422243	3427922	5679	Predicted by at least one method	WP_187110968.1	nuoN	H7F35_RS00005	1	7388698	-1	NADH-quinone oxidoreductase subunit NuoN
	3422243	3427922	5679	Predicted by at least one method	WP_187113845.1		H7F35_RS16275	3421250	3422491	-1	anticodon nuclease
	3422243	3427922	5679	Predicted by at least one method	WP_187113846.1		H7F35_RS16280	3422488	3423735	-1	restriction endonuclease subunit S
	3422243	3427922	5679	Predicted by at least one method	WP_187114298.1		H7F35_RS16285	3423725	3426772	-1	type I restriction endonuclease subunit R
	3422243	3427922	5679	Predicted by at least one method	WP_187113847.1		H7F35_RS16290	3427886	3428857	-1	nitronate monooxygenase
	3446657	3451130	4473	Predicted by at least one method	WP_187110968.1	nuoN	H7F35_RS00005	1	7388698	-1	NADH-quinone oxidoreductase subunit NuoN
	3446657	3451130	4473	Predicted by at least one method	WP_187113861.1		H7F35_RS16360	3445224	3446711	-1	diguanylate cyclase
	3446657	3451130	4473	Predicted by at least one method	WP_187114299.1		H7F35_RS16365	3446819	3447343	-1	YbhB/YbcL family Raf kinase inhibitor-like protein
	3446657	3451130	4473	Predicted by at least one method	WP_187114300.1		H7F35_RS16370	3447427	3447759	-1	Rieske 2Fe-2S domain-containing protein
	3446657	3451130	4473	Predicted by at least one method	WP_187113862.1		H7F35_RS16375	3447926	3449434	1	alginate export family protein
	3446657	3451130	4473	Predicted by at least one method	WP_187113863.1		H7F35_RS16380	3449551	3450279	1	peptidoglycan-binding protein
	3446657	3451130	4473	Predicted by at least one method	WP_187113864.1		H7F35_RS16385	3450378	3450587	1	DUF2892 domain-containing protein
	3446657	3451130	4473	Predicted by at least one method	WP_187114301.1		H7F35_RS16390	3450588	3451133	1	sigma-70 family RNA polymerase sigma factor
	3480736	3484742	4006	Predicted by at least one method	WP_187110968.1	nuoN	H7F35_RS00005	1	7388698	-1	NADH-quinone oxidoreductase subunit NuoN
	3480736	3484742	4006	Predicted by at least one method	WP_187113889.1		H7F35_RS16535	3479953	3480783	-1	hypothetical protein
	3480736	3484742	4006	Predicted by at least one method	WP_187113890.1		H7F35_RS16540	3480920	3482368	1	MFS transporter
	3480736	3484742	4006	Predicted by at least one method	WP_187113891.1		H7F35_RS16545	3482351	3483022	-1	hypothetical protein
	3480736	3484742	4006	Predicted by at least one method	WP_187113892.1		H7F35_RS16550	3483099	3484532	-1	hypothetical protein
	3480736	3484742	4006	Predicted by at least one method	WP_187113893.1		H7F35_RS16555	3484660	3485574	-1	EamA family transporter
	3496359	3500696	4337	Predicted by at least one method	WP_187110968.1	nuoN	H7F35_RS00005	1	7388698	-1	NADH-quinone oxidoreductase subunit NuoN
	3496359	3500696	4337	Predicted by at least one method	WP_187113905.1		H7F35_RS16620	3495799	3496776	-1	LysR family transcriptional regulator
	3496359	3500696	4337	Predicted by at least one method	WP_187113906.1		H7F35_RS16625	3496877	3498109	1	YbfB/YjiJ family MFS transporter
	3496359	3500696	4337	Predicted by at least one method	WP_187113907.1		H7F35_RS16630	3498138	3498491	1	hypothetical protein
	3496359	3500696	4337	Predicted by at least one method	WP_187113908.1		H7F35_RS16635	3498479	3499261	-1	hypothetical protein
	3496359	3500696	4337	Predicted by at least one method	WP_187113909.1		H7F35_RS16640	3499358	3500344	-1	TIGR03571 family LLM class oxidoreductase
	3496359	3500696	4337	Predicted by at least one method	WP_187113910.1		H7F35_RS16645	3500341	3500676	-1	adenylate cyclase
	3496359	3500696	4337	Predicted by at least one method	WP_187113911.1	dkgB	H7F35_RS16650	3500692	3501513	-1	2,5-didehydrogluconate reductase DkgB
	3646929	3661527	14598	Predicted by at least one method	WP_187110968.1	nuoN	H7F35_RS00005	1	7388698	-1	NADH-quinone oxidoreductase subunit NuoN
	3646929	3661527	14598	Predicted by at least one method	WP_187114034.1		H7F35_RS17335	3647180	3647815	-1	TetR/AcrR family transcriptional regulator
	3646929	3661527	14598	Predicted by at least one method	WP_187114035.1		H7F35_RS17340	3647822	3648727	-1	LysR family transcriptional regulator
	3646929	3661527	14598	Predicted by at least one method	WP_187114036.1		H7F35_RS17345	3649090	3650058	1	LysR family transcriptional regulator
	3646929	3661527	14598	Predicted by at least one method	WP_187114037.1		H7F35_RS17350	3650096	3650923	-1	response regulator transcription factor
	3646929	3661527	14598	Predicted by at least one method	WP_187114038.1		H7F35_RS17355	3651079	3652083	-1	tripartite tricarboxylate transporter substrate binding protein
	3646929	3661527	14598	Predicted by at least one method	WP_187114039.1		H7F35_RS17360	3652202	3653656	-1	YadA-like family protein
	3646929	3661527	14598	Predicted by at least one method	WP_187114040.1		H7F35_RS17365	3653604	3655112	1	winged helix-turn-helix domain-containing protein
	3646929	3661527	14598	Predicted by at least one method	WP_187114041.1		H7F35_RS17370	3655916	3656182	-1	hypothetical protein
	3646929	3661527	14598	Predicted by at least one method	WP_187114042.1		H7F35_RS17375	3656536	3657474	-1	LysR family transcriptional regulator
	3646929	3661527	14598	Predicted by at least one method	WP_187114043.1		H7F35_RS17380	3657610	3659145	1	M81 family metallopeptidase
	3646929	3661527	14598	Predicted by at least one method	WP_187114044.1		H7F35_RS17385	3659142	3660137	1	tripartite tricarboxylate transporter substrate binding protein
	3646929	3661527	14598	Predicted by at least one method	WP_187114045.1		H7F35_RS17390	3660250	3661275	-1	2-dehydropantoate 2-reductase
	3646929	3661527	14598	Predicted by at least one method	WP_187114046.1		H7F35_RS17395	3661280	3662497	-1	porin
	3647822	3652083	4261	Predicted by at least one method	WP_187110968.1	nuoN	H7F35_RS00005	1	7388698	-1	NADH-quinone oxidoreductase subunit NuoN
	3647822	3652083	4261	Predicted by at least one method	WP_187114035.1		H7F35_RS17340	3647822	3648727	-1	LysR family transcriptional regulator
	3647822	3652083	4261	Predicted by at least one method	WP_187114036.1		H7F35_RS17345	3649090	3650058	1	LysR family transcriptional regulator
	3647822	3652083	4261	Predicted by at least one method	WP_187114037.1		H7F35_RS17350	3650096	3650923	-1	response regulator transcription factor
	3647822	3652083	4261	Predicted by at least one method	WP_187114038.1		H7F35_RS17355	3651079	3652083	-1	tripartite tricarboxylate transporter substrate binding protein
	3684278	3688365	4087	Predicted by at least one method	WP_187110968.1	nuoN	H7F35_RS00005	1	7388698	-1	NADH-quinone oxidoreductase subunit NuoN
	3684278	3688365	4087	Predicted by at least one method	WP_187114066.1		H7F35_RS17510	3684225	3685205	-1	DMT family transporter
	3684278	3688365	4087	Predicted by at least one method	WP_187114067.1		H7F35_RS17515	3685339	3686217	1	LysR family transcriptional regulator
	3684278	3688365	4087	Predicted by at least one method	WP_187114068.1		H7F35_RS17520	3686597	3687421	1	nickel permease
	3684278	3688365	4087	Predicted by at least one method	WP_187114069.1		H7F35_RS17525	3687587	3688627	1	OmpA family protein
	3952080	3960783	8703	Predicted by at least one method	WP_187110968.1	nuoN	H7F35_RS00005	1	7388698	-1	NADH-quinone oxidoreductase subunit NuoN
	3952080	3960783	8703	Predicted by at least one method	WP_187108094.1		H7F35_RS18660	3950636	3952099	1	D-aminoacylase
	3952080	3960783	8703	Predicted by at least one method	WP_187108095.1		H7F35_RS18665	3952107	3953381	-1	beta-propeller fold lactonase family protein
	3952080	3960783	8703	Predicted by at least one method	WP_187108096.1		H7F35_RS18670	3953724	3955253	-1	FAD-binding oxidoreductase
	3952080	3960783	8703	Predicted by at least one method	WP_187114333.1		H7F35_RS18675	3955577	3955762	1	hypothetical protein
	3952080	3960783	8703	Predicted by at least one method	WP_187108097.1		H7F35_RS18680	3956083	3958404	1	hypothetical protein
	3952080	3960783	8703	Predicted by at least one method	WP_187108098.1		H7F35_RS18685	3958519	3960669	1	hypothetical protein
	3952080	3960783	8703	Predicted by at least one method	WP_187114334.1		H7F35_RS18690	3960755	3961681	-1	LysR family transcriptional regulator
	3963955	3968712	4757	Predicted by at least one method	WP_187110968.1	nuoN	H7F35_RS00005	1	7388698	-1	NADH-quinone oxidoreductase subunit NuoN
	3963955	3968712	4757	Predicted by at least one method	WP_187108100.1		H7F35_RS18700	3962720	3964021	1	aminotransferase class V-fold PLP-dependent enzyme
	3963955	3968712	4757	Predicted by at least one method	WP_187108101.1		H7F35_RS18705	3964088	3965212	1	hypothetical protein
	3963955	3968712	4757	Predicted by at least one method	WP_187108102.1		H7F35_RS18710	3965230	3966480	1	toxic anion resistance protein
	3963955	3968712	4757	Predicted by at least one method	WP_187114335.1		H7F35_RS18715	3966492	3968063	1	VWA domain-containing protein
	3963955	3968712	4757	Predicted by at least one method	WP_187108103.1		H7F35_RS18720	3968063	3968692	1	hypothetical protein
	3963955	3968712	4757	Predicted by at least one method	WP_187108104.1		H7F35_RS18725	3968711	3970162	-1	aldehyde dehydrogenase
	4206177	4212667	6490	Predicted by at least one method	WP_187110968.1	nuoN	H7F35_RS00005	1	7388698	-1	NADH-quinone oxidoreductase subunit NuoN
	4206177	4212667	6490	Predicted by at least one method	WP_187108293.1		H7F35_RS19750	4199712	4210619	1	hemagglutinin repeat-containing protein
	4206177	4212667	6490	Predicted by at least one method	WP_187108294.1		H7F35_RS19755	4210600	4211106	1	hypothetical protein
	4206177	4212667	6490	Predicted by at least one method	WP_187114344.1		H7F35_RS19760	4211913	4212524	1	hypothetical protein
	4206177	4212667	6490	Predicted by at least one method	WP_187114345.1		H7F35_RS19765	4212598	4214316	1	ShlB/FhaC/HecB family hemolysin secretion/activation protein
	4320124	4324567	4443	Predicted by at least one method	WP_187110968.1	nuoN	H7F35_RS00005	1	7388698	-1	NADH-quinone oxidoreductase subunit NuoN
	4320124	4324567	4443	Predicted by at least one method	WP_187114351.1		H7F35_RS20225	4319857	4325862	1	YadA-like family protein
	4562044	4572986	10942	Predicted by at least one method	WP_187110968.1	nuoN	H7F35_RS00005	1	7388698	-1	NADH-quinone oxidoreductase subunit NuoN
	4562044	4572986	10942	Predicted by at least one method	WP_187108577.1	ubiG	H7F35_RS21305	4562044	4562772	1	bifunctional 2-polyprenyl-6-hydroxyphenol methylase/3-demethylubiquinol 3-O-methyltransferase UbiG
	4562044	4572986	10942	Predicted by at least one method	WP_187108578.1	gph	H7F35_RS21310	4562769	4563437	1	phosphoglycolate phosphatase
	4562044	4572986	10942	Predicted by at least one method	WP_187108579.1		H7F35_RS21320	4563968	4565152	-1	DUF3596 domain-containing protein
	4562044	4572986	10942	Predicted by at least one method	WP_187108580.1		H7F35_RS21325	4565110	4565328	-1	excisionase
	4562044	4572986	10942	Predicted by at least one method	WP_187108581.1		H7F35_RS21330	4565384	4566115	-1	DNA cytosine methyltransferase
	4562044	4572986	10942	Predicted by at least one method	WP_187108582.1		H7F35_RS21335	4566112	4566351	-1	hypothetical protein
	4562044	4572986	10942	Predicted by at least one method	WP_187108583.1		H7F35_RS21340	4566348	4566848	-1	DUF1643 domain-containing protein
	4562044	4572986	10942	Predicted by at least one method	WP_187108584.1		H7F35_RS21345	4566845	4567225	-1	hypothetical protein
	4562044	4572986	10942	Predicted by at least one method	WP_187108585.1		H7F35_RS21350	4567269	4568714	1	phage portal protein
	4562044	4572986	10942	Predicted by at least one method	WP_187108586.1		H7F35_RS21355	4568711	4569589	1	S49 family peptidase
	4562044	4572986	10942	Predicted by at least one method	WP_187108587.1		H7F35_RS21360	4569613	4570206	1	hypothetical protein
	4562044	4572986	10942	Predicted by at least one method	WP_187108588.1		H7F35_RS21365	4570236	4570616	1	head decoration protein
	4562044	4572986	10942	Predicted by at least one method	WP_187108589.1		H7F35_RS21370	4570680	4571744	1	major capsid protein
	4562044	4572986	10942	Predicted by at least one method	WP_187114357.1		H7F35_RS21375	4571741	4572064	1	hypothetical protein
	4562044	4572986	10942	Predicted by at least one method	WP_187108590.1		H7F35_RS21380	4572061	4572720	1	hypothetical protein
	4562044	4572986	10942	Predicted by at least one method	WP_187108591.1		H7F35_RS21385	4572732	4572986	1	DUF2635 domain-containing protein
	4562044	4567225	5181	Predicted by at least one method	WP_187110968.1	nuoN	H7F35_RS00005	1	7388698	-1	NADH-quinone oxidoreductase subunit NuoN
	4562044	4567225	5181	Predicted by at least one method	WP_187108577.1	ubiG	H7F35_RS21305	4562044	4562772	1	bifunctional 2-polyprenyl-6-hydroxyphenol methylase/3-demethylubiquinol 3-O-methyltransferase UbiG
	4562044	4567225	5181	Predicted by at least one method	WP_187108578.1	gph	H7F35_RS21310	4562769	4563437	1	phosphoglycolate phosphatase
	4562044	4567225	5181	Predicted by at least one method	WP_187108579.1		H7F35_RS21320	4563968	4565152	-1	DUF3596 domain-containing protein
	4562044	4567225	5181	Predicted by at least one method	WP_187108580.1		H7F35_RS21325	4565110	4565328	-1	excisionase
	4562044	4567225	5181	Predicted by at least one method	WP_187108581.1		H7F35_RS21330	4565384	4566115	-1	DNA cytosine methyltransferase
	4562044	4567225	5181	Predicted by at least one method	WP_187108582.1		H7F35_RS21335	4566112	4566351	-1	hypothetical protein
	4562044	4567225	5181	Predicted by at least one method	WP_187108583.1		H7F35_RS21340	4566348	4566848	-1	DUF1643 domain-containing protein
	4562044	4567225	5181	Predicted by at least one method	WP_187108584.1		H7F35_RS21345	4566845	4567225	-1	hypothetical protein
	4583920	4589374	5454	Predicted by at least one method	WP_187110968.1	nuoN	H7F35_RS00005	1	7388698	-1	NADH-quinone oxidoreductase subunit NuoN
	4583920	4589374	5454	Predicted by at least one method	WP_187108603.1		H7F35_RS21450	4583920	4584090	1	hypothetical protein
	4583920	4589374	5454	Predicted by at least one method	WP_187108604.1		H7F35_RS21455	4584194	4584541	1	hypothetical protein
	4583920	4589374	5454	Predicted by at least one method	WP_187108605.1		H7F35_RS21460	4584534	4584992	1	hypothetical protein
	4583920	4589374	5454	Predicted by at least one method	WP_187108606.1		H7F35_RS21465	4585171	4585527	1	hypothetical protein
	4583920	4589374	5454	Predicted by at least one method	WP_187108607.1		H7F35_RS21470	4585524	4586078	1	glycoside hydrolase family 104 protein
	4583920	4589374	5454	Predicted by at least one method	WP_187108608.1		H7F35_RS21475	4586075	4586680	1	hypothetical protein
	4583920	4589374	5454	Predicted by at least one method	WP_187108609.1		H7F35_RS21480	4586704	4586967	1	hypothetical protein
	4583920	4589374	5454	Predicted by at least one method	WP_187114359.1		H7F35_RS21485	4586981	4587403	-1	type II toxin-antitoxin system HicB family antitoxin
	4583920	4589374	5454	Predicted by at least one method	WP_187108610.1		H7F35_RS21490	4587474	4587650	-1	type II toxin-antitoxin system HicA family toxin
	4583920	4589374	5454	Predicted by at least one method	WP_187108611.1		H7F35_RS21495	4587785	4588129	-1	hypothetical protein
	4583920	4589374	5454	Predicted by at least one method	WP_187108612.1		H7F35_RS21500	4588472	4589374	-1	SDR family NAD(P)-dependent oxidoreductase
	4584194	4646796	62602	Predicted by at least one method	WP_187110968.1	nuoN	H7F35_RS00005	1	7388698	-1	NADH-quinone oxidoreductase subunit NuoN
	4584194	4646796	62602	Predicted by at least one method	WP_187108604.1		H7F35_RS21455	4584194	4584541	1	hypothetical protein
	4584194	4646796	62602	Predicted by at least one method	WP_187108605.1		H7F35_RS21460	4584534	4584992	1	hypothetical protein
	4584194	4646796	62602	Predicted by at least one method	WP_187108606.1		H7F35_RS21465	4585171	4585527	1	hypothetical protein
	4584194	4646796	62602	Predicted by at least one method	WP_187108607.1		H7F35_RS21470	4585524	4586078	1	glycoside hydrolase family 104 protein
	4584194	4646796	62602	Predicted by at least one method	WP_187108608.1		H7F35_RS21475	4586075	4586680	1	hypothetical protein
	4584194	4646796	62602	Predicted by at least one method	WP_187108609.1		H7F35_RS21480	4586704	4586967	1	hypothetical protein
	4584194	4646796	62602	Predicted by at least one method	WP_187114359.1		H7F35_RS21485	4586981	4587403	-1	type II toxin-antitoxin system HicB family antitoxin
	4584194	4646796	62602	Predicted by at least one method	WP_187108610.1		H7F35_RS21490	4587474	4587650	-1	type II toxin-antitoxin system HicA family toxin
	4584194	4646796	62602	Predicted by at least one method	WP_187108611.1		H7F35_RS21495	4587785	4588129	-1	hypothetical protein
	4584194	4646796	62602	Predicted by at least one method	WP_187108612.1		H7F35_RS21500	4588472	4589374	-1	SDR family NAD(P)-dependent oxidoreductase
	4584194	4646796	62602	Predicted by at least one method	WP_187108613.1		H7F35_RS21505	4589405	4590436	-1	MBL fold metallo-hydrolase
	4584194	4646796	62602	Predicted by at least one method	WP_187108614.1		H7F35_RS21510	4590546	4591154	1	TetR/AcrR family transcriptional regulator
	4584194	4646796	62602	Predicted by at least one method	WP_187114360.1		H7F35_RS21515	4591209	4591835	-1	YbhB/YbcL family Raf kinase inhibitor-like protein
	4584194	4646796	62602	Predicted by at least one method	WP_187108615.1		H7F35_RS21520	4591949	4592863	-1	LysR family transcriptional regulator
	4584194	4646796	62602	Predicted by at least one method	WP_187108616.1		H7F35_RS21525	4593219	4593503	1	LysR family transcriptional regulator
	4584194	4646796	62602	Predicted by at least one method	WP_187108617.1		H7F35_RS21530	4594011	4594763	1	methyltransferase, TIGR04325 family
	4584194	4646796	62602	Predicted by at least one method	WP_187108618.1		H7F35_RS21535	4594794	4595816	1	alpha/beta hydrolase
	4584194	4646796	62602	Predicted by at least one method	WP_187108619.1		H7F35_RS21540	4596160	4599198	1	autotransporter outer membrane beta-barrel domain-containing protein
	4584194	4646796	62602	Predicted by at least one method	WP_187108620.1		H7F35_RS21545	4599659	4599805	1	hypothetical protein
	4584194	4646796	62602	Predicted by at least one method	WP_187108621.1		H7F35_RS21550	4599822	4600406	1	prepilin peptidase
	4584194	4646796	62602	Predicted by at least one method		cpaB	H7F35_RS21555	4600440	4601054	1	Flp pilus assembly protein CpaB
	4584194	4646796	62602	Predicted by at least one method			H7F35_RS21560	4601025	4601600	-1	IS5 family transposase
	4584194	4646796	62602	Predicted by at least one method	WP_187108622.1		H7F35_RS21565	4601819	4602571	-1	FadR family transcriptional regulator
	4584194	4646796	62602	Predicted by at least one method	WP_187108623.1		H7F35_RS21570	4602664	4603350	1	RraA family protein
	4584194	4646796	62602	Predicted by at least one method	WP_187108624.1		H7F35_RS21575	4603510	4605225	1	dihydroxy-acid dehydratase
	4584194	4646796	62602	Predicted by at least one method	WP_187108625.1		H7F35_RS21580	4605252	4606397	1	YncE family protein
	4584194	4646796	62602	Predicted by at least one method	WP_187108626.1		H7F35_RS21585	4606394	4607065	1	amino acid ABC transporter permease
	4584194	4646796	62602	Predicted by at least one method	WP_187108627.1		H7F35_RS21590	4607093	4607746	1	amino acid ABC transporter permease
	4584194	4646796	62602	Predicted by at least one method			H7F35_RS21595	4607799	4608236	1	transporter substrate-binding domain-containing protein
	4584194	4646796	62602	Predicted by at least one method	WP_187108628.1		H7F35_RS21600	4608496	4609560	-1	IS1595 family transposase
	4584194	4646796	62602	Predicted by at least one method	WP_187108629.1		H7F35_RS21605	4610055	4610333	-1	DNA-binding protein
	4584194	4646796	62602	Predicted by at least one method	WP_187108630.1		H7F35_RS21610	4610389	4610646	1	hypothetical protein
	4584194	4646796	62602	Predicted by at least one method	WP_187108631.1		H7F35_RS21615	4610679	4611671	1	hypothetical protein
	4584194	4646796	62602	Predicted by at least one method	WP_187108632.1		H7F35_RS21620	4611696	4612472	1	hypothetical protein
	4584194	4646796	62602	Predicted by at least one method	WP_187108633.1		H7F35_RS21625	4612515	4612721	-1	hypothetical protein
	4584194	4646796	62602	Predicted by at least one method	WP_187108634.1		H7F35_RS21630	4613277	4613963	1	hypothetical protein
	4584194	4646796	62602	Predicted by at least one method	WP_187108635.1		H7F35_RS21635	4613971	4614705	-1	hypothetical protein
	4584194	4646796	62602	Predicted by at least one method	WP_187108636.1		H7F35_RS21640	4614702	4617896	-1	N-6 DNA methylase
	4584194	4646796	62602	Predicted by at least one method	WP_187108637.1		H7F35_RS21645	4618049	4618426	1	helix-turn-helix transcriptional regulator
	4584194	4646796	62602	Predicted by at least one method	WP_187108638.1		H7F35_RS21650	4618676	4618930	-1	helix-turn-helix transcriptional regulator
	4584194	4646796	62602	Predicted by at least one method	WP_187108639.1		H7F35_RS21655	4618975	4619355	1	hypothetical protein
	4584194	4646796	62602	Predicted by at least one method	WP_187108640.1		H7F35_RS21660	4619439	4619696	1	hypothetical protein
	4584194	4646796	62602	Predicted by at least one method	WP_187108641.1		H7F35_RS21665	4619798	4620148	1	hypothetical protein
	4584194	4646796	62602	Predicted by at least one method	WP_187108642.1		H7F35_RS21670	4620172	4620840	1	hypothetical protein
	4584194	4646796	62602	Predicted by at least one method	WP_187108643.1		H7F35_RS21675	4620972	4621205	1	hypothetical protein
	4584194	4646796	62602	Predicted by at least one method	WP_187108644.1		H7F35_RS21680	4621354	4622595	1	hypothetical protein
	4584194	4646796	62602	Predicted by at least one method	WP_187108645.1		H7F35_RS21685	4622855	4624366	1	hypothetical protein
	4584194	4646796	62602	Predicted by at least one method	WP_187108646.1		H7F35_RS21690	4624849	4625070	-1	hypothetical protein
	4584194	4646796	62602	Predicted by at least one method	WP_187108647.1		H7F35_RS21695	4625172	4625642	-1	H-NS histone family protein
	4584194	4646796	62602	Predicted by at least one method	WP_187108648.1		H7F35_RS21700	4625920	4626843	-1	TraB/GumN family protein
	4584194	4646796	62602	Predicted by at least one method	WP_187108649.1		H7F35_RS21705	4627269	4627928	1	hypothetical protein
	4584194	4646796	62602	Predicted by at least one method	WP_187108650.1		H7F35_RS21710	4628342	4629556	1	AAA family ATPase
	4584194	4646796	62602	Predicted by at least one method	WP_187108651.1		H7F35_RS21715	4629553	4629765	1	hypothetical protein
	4584194	4646796	62602	Predicted by at least one method	WP_187108652.1		H7F35_RS21720	4629765	4632161	1	DEAD/DEAH box helicase family protein
	4584194	4646796	62602	Predicted by at least one method	WP_187108653.1		H7F35_RS21725	4632240	4633151	-1	ParB N-terminal domain-containing protein
	4584194	4646796	62602	Predicted by at least one method	WP_187108654.1		H7F35_RS21730	4633148	4634053	-1	ParB/RepB/Spo0J family partition protein
	4584194	4646796	62602	Predicted by at least one method	WP_187114361.1		H7F35_RS21735	4634064	4635557	-1	recombinase family protein
	4584194	4646796	62602	Predicted by at least one method	WP_187108655.1		H7F35_RS21740	4635658	4636212	-1	hypothetical protein
	4584194	4646796	62602	Predicted by at least one method	WP_187108656.1		H7F35_RS21745	4636290	4636562	1	hypothetical protein
	4584194	4646796	62602	Predicted by at least one method	WP_187108657.1		H7F35_RS21750	4636582	4638435	1	NTPase KAP
	4584194	4646796	62602	Predicted by at least one method	WP_187108658.1		H7F35_RS21755	4638435	4639316	1	hypothetical protein
	4584194	4646796	62602	Predicted by at least one method	WP_187108659.1		H7F35_RS21760	4639313	4640575	1	hypothetical protein
	4584194	4646796	62602	Predicted by at least one method	WP_187114362.1		H7F35_RS21765	4640575	4641312	1	TatD family hydrolase
	4584194	4646796	62602	Predicted by at least one method	WP_187108660.1		H7F35_RS21770	4642028	4642435	1	hypothetical protein
	4584194	4646796	62602	Predicted by at least one method	WP_187108661.1		H7F35_RS21775	4642793	4642999	1	hypothetical protein
	4584194	4646796	62602	Predicted by at least one method	WP_187108662.1		H7F35_RS21780	4643421	4643888	-1	hypothetical protein
	4584194	4646796	62602	Predicted by at least one method	WP_187108663.1		H7F35_RS21785	4644327	4644587	1	DUF2514 family protein
	4584194	4646796	62602	Predicted by at least one method	WP_187108664.1		H7F35_RS21790	4644920	4646002	1	acyltransferase
	4584194	4646796	62602	Predicted by at least one method	WP_187108665.1		H7F35_RS21795	4646650	4646796	-1	hypothetical protein
	4610679	4618426	7747	Predicted by at least one method	WP_187110968.1	nuoN	H7F35_RS00005	1	7388698	-1	NADH-quinone oxidoreductase subunit NuoN
	4610679	4618426	7747	Predicted by at least one method	WP_187108631.1		H7F35_RS21615	4610679	4611671	1	hypothetical protein
	4610679	4618426	7747	Predicted by at least one method	WP_187108632.1		H7F35_RS21620	4611696	4612472	1	hypothetical protein
	4610679	4618426	7747	Predicted by at least one method	WP_187108633.1		H7F35_RS21625	4612515	4612721	-1	hypothetical protein
	4610679	4618426	7747	Predicted by at least one method	WP_187108634.1		H7F35_RS21630	4613277	4613963	1	hypothetical protein
	4610679	4618426	7747	Predicted by at least one method	WP_187108635.1		H7F35_RS21635	4613971	4614705	-1	hypothetical protein
	4610679	4618426	7747	Predicted by at least one method	WP_187108636.1		H7F35_RS21640	4614702	4617896	-1	N-6 DNA methylase
	4610679	4618426	7747	Predicted by at least one method	WP_187108637.1		H7F35_RS21645	4618049	4618426	1	helix-turn-helix transcriptional regulator
	4618975	4634053	15078	Predicted by at least one method	WP_187110968.1	nuoN	H7F35_RS00005	1	7388698	-1	NADH-quinone oxidoreductase subunit NuoN
	4618975	4634053	15078	Predicted by at least one method	WP_187108639.1		H7F35_RS21655	4618975	4619355	1	hypothetical protein
	4618975	4634053	15078	Predicted by at least one method	WP_187108640.1		H7F35_RS21660	4619439	4619696	1	hypothetical protein
	4618975	4634053	15078	Predicted by at least one method	WP_187108641.1		H7F35_RS21665	4619798	4620148	1	hypothetical protein
	4618975	4634053	15078	Predicted by at least one method	WP_187108642.1		H7F35_RS21670	4620172	4620840	1	hypothetical protein
	4618975	4634053	15078	Predicted by at least one method	WP_187108643.1		H7F35_RS21675	4620972	4621205	1	hypothetical protein
	4618975	4634053	15078	Predicted by at least one method	WP_187108644.1		H7F35_RS21680	4621354	4622595	1	hypothetical protein
	4618975	4634053	15078	Predicted by at least one method	WP_187108645.1		H7F35_RS21685	4622855	4624366	1	hypothetical protein
	4618975	4634053	15078	Predicted by at least one method	WP_187108646.1		H7F35_RS21690	4624849	4625070	-1	hypothetical protein
	4618975	4634053	15078	Predicted by at least one method	WP_187108647.1		H7F35_RS21695	4625172	4625642	-1	H-NS histone family protein
	4618975	4634053	15078	Predicted by at least one method	WP_187108648.1		H7F35_RS21700	4625920	4626843	-1	TraB/GumN family protein
	4618975	4634053	15078	Predicted by at least one method	WP_187108649.1		H7F35_RS21705	4627269	4627928	1	hypothetical protein
	4618975	4634053	15078	Predicted by at least one method	WP_187108650.1		H7F35_RS21710	4628342	4629556	1	AAA family ATPase
	4618975	4634053	15078	Predicted by at least one method	WP_187108651.1		H7F35_RS21715	4629553	4629765	1	hypothetical protein
	4618975	4634053	15078	Predicted by at least one method	WP_187108652.1		H7F35_RS21720	4629765	4632161	1	DEAD/DEAH box helicase family protein
	4618975	4634053	15078	Predicted by at least one method	WP_187108653.1		H7F35_RS21725	4632240	4633151	-1	ParB N-terminal domain-containing protein
	4618975	4634053	15078	Predicted by at least one method	WP_187108654.1		H7F35_RS21730	4633148	4634053	-1	ParB/RepB/Spo0J family partition protein
	4635576	4657721	22145	Predicted by at least one method	WP_187110968.1	nuoN	H7F35_RS00005	1	7388698	-1	NADH-quinone oxidoreductase subunit NuoN
	4635576	4657721	22145	Predicted by at least one method	WP_187108655.1		H7F35_RS21740	4635658	4636212	-1	hypothetical protein
	4635576	4657721	22145	Predicted by at least one method	WP_187108656.1		H7F35_RS21745	4636290	4636562	1	hypothetical protein
	4635576	4657721	22145	Predicted by at least one method	WP_187108657.1		H7F35_RS21750	4636582	4638435	1	NTPase KAP
	4635576	4657721	22145	Predicted by at least one method	WP_187108658.1		H7F35_RS21755	4638435	4639316	1	hypothetical protein
	4635576	4657721	22145	Predicted by at least one method	WP_187108659.1		H7F35_RS21760	4639313	4640575	1	hypothetical protein
	4635576	4657721	22145	Predicted by at least one method	WP_187114362.1		H7F35_RS21765	4640575	4641312	1	TatD family hydrolase
	4635576	4657721	22145	Predicted by at least one method	WP_187108660.1		H7F35_RS21770	4642028	4642435	1	hypothetical protein
	4635576	4657721	22145	Predicted by at least one method	WP_187108661.1		H7F35_RS21775	4642793	4642999	1	hypothetical protein
	4635576	4657721	22145	Predicted by at least one method	WP_187108662.1		H7F35_RS21780	4643421	4643888	-1	hypothetical protein
	4635576	4657721	22145	Predicted by at least one method	WP_187108663.1		H7F35_RS21785	4644327	4644587	1	DUF2514 family protein
	4635576	4657721	22145	Predicted by at least one method	WP_187108664.1		H7F35_RS21790	4644920	4646002	1	acyltransferase
	4635576	4657721	22145	Predicted by at least one method	WP_187108665.1		H7F35_RS21795	4646650	4646796	-1	hypothetical protein
	4635576	4657721	22145	Predicted by at least one method	WP_187108666.1		H7F35_RS21800	4646952	4647995	-1	ABC transporter permease
	4635576	4657721	22145	Predicted by at least one method	WP_187108667.1		H7F35_RS21805	4647992	4649581	-1	sugar ABC transporter ATP-binding protein
	4635576	4657721	22145	Predicted by at least one method	WP_187108668.1		H7F35_RS21810	4649593	4650597	-1	substrate-binding domain-containing protein
	4635576	4657721	22145	Predicted by at least one method	WP_187108669.1		H7F35_RS21815	4650608	4651660	-1	ABC transporter permease
	4635576	4657721	22145	Predicted by at least one method	WP_187108670.1	rbsK	H7F35_RS21820	4651688	4652632	-1	ribokinase
	4635576	4657721	22145	Predicted by at least one method	WP_187108671.1		H7F35_RS21825	4652637	4653089	-1	RbsD/FucU family protein
	4635576	4657721	22145	Predicted by at least one method	WP_187108672.1		H7F35_RS21830	4653204	4655612	-1	aldehyde dehydrogenase family protein
	4635576	4657721	22145	Predicted by at least one method	WP_187108673.1	deoC	H7F35_RS21835	4655617	4656696	-1	deoxyribose-phosphate aldolase
	4635576	4657721	22145	Predicted by at least one method	WP_187108674.1		H7F35_RS21840	4656909	4657697	1	DeoR/GlpR transcriptional regulator
	4635576	4657721	22145	Predicted by at least one method	WP_187108675.1		H7F35_RS21845	4657714	4659774	-1	elongation factor G
	4635658	4643888	8230	Predicted by at least one method	WP_187110968.1	nuoN	H7F35_RS00005	1	7388698	-1	NADH-quinone oxidoreductase subunit NuoN
	4635658	4643888	8230	Predicted by at least one method	WP_187108655.1		H7F35_RS21740	4635658	4636212	-1	hypothetical protein
	4635658	4643888	8230	Predicted by at least one method	WP_187108656.1		H7F35_RS21745	4636290	4636562	1	hypothetical protein
	4635658	4643888	8230	Predicted by at least one method	WP_187108657.1		H7F35_RS21750	4636582	4638435	1	NTPase KAP
	4635658	4643888	8230	Predicted by at least one method	WP_187108658.1		H7F35_RS21755	4638435	4639316	1	hypothetical protein
	4635658	4643888	8230	Predicted by at least one method	WP_187108659.1		H7F35_RS21760	4639313	4640575	1	hypothetical protein
	4635658	4643888	8230	Predicted by at least one method	WP_187114362.1		H7F35_RS21765	4640575	4641312	1	TatD family hydrolase
	4635658	4643888	8230	Predicted by at least one method	WP_187108660.1		H7F35_RS21770	4642028	4642435	1	hypothetical protein
	4635658	4643888	8230	Predicted by at least one method	WP_187108661.1		H7F35_RS21775	4642793	4642999	1	hypothetical protein
	4635658	4643888	8230	Predicted by at least one method	WP_187108662.1		H7F35_RS21780	4643421	4643888	-1	hypothetical protein
	4659832	4675902	16070	Predicted by at least one method	WP_187110968.1	nuoN	H7F35_RS00005	1	7388698	-1	NADH-quinone oxidoreductase subunit NuoN
	4659832	4675902	16070	Predicted by at least one method	WP_187108676.1		H7F35_RS21850	4659953	4660966	-1	AraC family transcriptional regulator
	4659832	4675902	16070	Predicted by at least one method	WP_187108677.1		H7F35_RS21855	4661164	4661955	1	SDR family oxidoreductase
	4659832	4675902	16070	Predicted by at least one method	WP_187108678.1		H7F35_RS21860	4661989	4663245	1	FAD-binding oxidoreductase
	4659832	4675902	16070	Predicted by at least one method	WP_187108679.1		H7F35_RS21865	4663260	4664996	1	flavin reductase
	4659832	4675902	16070	Predicted by at least one method	WP_187108680.1		H7F35_RS21870	4665045	4666274	1	dienelactone hydrolase family protein
	4659832	4675902	16070	Predicted by at least one method	WP_187108681.1		H7F35_RS21875	4666360	4666953	1	TetR/AcrR family transcriptional regulator
	4659832	4675902	16070	Predicted by at least one method	WP_187108682.1		H7F35_RS21880	4666965	4667183	-1	hypothetical protein
	4659832	4675902	16070	Predicted by at least one method	WP_187108683.1		H7F35_RS21885	4667183	4667803	-1	stage II sporulation protein M
	4659832	4675902	16070	Predicted by at least one method	WP_187108684.1		H7F35_RS21890	4668032	4668889	-1	LysR family transcriptional regulator
	4659832	4675902	16070	Predicted by at least one method	WP_187108685.1		H7F35_RS21895	4668986	4670311	1	aspartate aminotransferase family protein
	4659832	4675902	16070	Predicted by at least one method	WP_187108686.1		H7F35_RS21900	4670431	4670661	1	hypothetical protein
	4659832	4675902	16070	Predicted by at least one method	WP_187108687.1		H7F35_RS21905	4670803	4671042	1	hypothetical protein
	4659832	4675902	16070	Predicted by at least one method	WP_187108688.1		H7F35_RS21910	4671125	4671484	-1	hypothetical protein
	4659832	4675902	16070	Predicted by at least one method	WP_187108689.1		H7F35_RS21915	4671584	4671982	-1	roadblock/LC7 domain-containing protein
	4659832	4675902	16070	Predicted by at least one method	WP_187108690.1		H7F35_RS21920	4671979	4672518	-1	GTPase
	4659832	4675902	16070	Predicted by at least one method	WP_187108691.1		H7F35_RS21925	4672518	4673210	-1	hypothetical protein
	4659832	4675902	16070	Predicted by at least one method	WP_187108692.1		H7F35_RS21930	4673757	4674032	-1	hypothetical protein
	4659832	4675902	16070	Predicted by at least one method	WP_187108693.1		H7F35_RS21935	4674212	4674466	1	ribosomal protein L7/L12
	4659832	4675902	16070	Predicted by at least one method	WP_187108694.1		H7F35_RS21940	4674461	4675435	-1	IS1595 family transposase
	4659832	4675902	16070	Predicted by at least one method	WP_187108695.1		H7F35_RS21945	4675501	4675794	1	hypothetical protein
	4691024	4717087	26063	Predicted by at least one method	WP_187110968.1	nuoN	H7F35_RS00005	1	7388698	-1	NADH-quinone oxidoreductase subunit NuoN
	4691024	4717087	26063	Predicted by at least one method	WP_187108710.1		H7F35_RS22020	4691146	4691346	-1	helix-turn-helix domain-containing protein
	4691024	4717087	26063	Predicted by at least one method	WP_187114363.1		H7F35_RS22025	4691343	4691825	-1	methyltransferase domain-containing protein
	4691024	4717087	26063	Predicted by at least one method	WP_187108711.1		H7F35_RS22030	4691867	4692160	-1	hypothetical protein
	4691024	4717087	26063	Predicted by at least one method	WP_187108712.1		H7F35_RS22035	4692157	4693389	-1	hypothetical protein
	4691024	4717087	26063	Predicted by at least one method	WP_187108713.1		H7F35_RS22040	4693398	4694030	-1	YqaJ viral recombinase family protein
	4691024	4717087	26063	Predicted by at least one method	WP_187114364.1		H7F35_RS22045	4694011	4694934	-1	recombinase RecT
	4691024	4717087	26063	Predicted by at least one method	WP_187108714.1		H7F35_RS22050	4695059	4695259	-1	hypothetical protein
	4691024	4717087	26063	Predicted by at least one method	WP_187108715.1		H7F35_RS22055	4695262	4695453	-1	hypothetical protein
	4691024	4717087	26063	Predicted by at least one method	WP_187108716.1		H7F35_RS22060	4695486	4695740	1	recombination protein NinB
	4691024	4717087	26063	Predicted by at least one method	WP_187108717.1		H7F35_RS22065	4695737	4696207	1	hypothetical protein
	4691024	4717087	26063	Predicted by at least one method	WP_187108718.1		H7F35_RS22070	4696201	4696593	1	hypothetical protein
	4691024	4717087	26063	Predicted by at least one method	WP_187108719.1		H7F35_RS22075	4696590	4697162	1	hypothetical protein
	4691024	4717087	26063	Predicted by at least one method	WP_187108720.1		H7F35_RS22080	4697285	4697461	1	hypothetical protein
	4691024	4717087	26063	Predicted by at least one method	WP_187108721.1		H7F35_RS22085	4697499	4697786	1	XRE family transcriptional regulator
	4691024	4717087	26063	Predicted by at least one method	WP_187108722.1		H7F35_RS22090	4698568	4699134	1	terminase small subunit
	4691024	4717087	26063	Predicted by at least one method	WP_187108723.1	terL	H7F35_RS22095	4699076	4700542	1	phage terminase large subunit
	4691024	4717087	26063	Predicted by at least one method	WP_187108724.1		H7F35_RS22100	4700546	4701253	1	DUF1073 domain-containing protein
	4691024	4717087	26063	Predicted by at least one method	WP_187114365.1		H7F35_RS22105	4701704	4702015	1	tail fiber assembly protein
	4691024	4717087	26063	Predicted by at least one method	WP_187108725.1		H7F35_RS22110	4702075	4702470	1	hypothetical protein
	4691024	4717087	26063	Predicted by at least one method	WP_187108726.1		H7F35_RS22115	4702467	4702772	1	hypothetical protein
	4691024	4717087	26063	Predicted by at least one method	WP_187108727.1		H7F35_RS22120	4702772	4703254	1	glycoside hydrolase family 104 protein
	4691024	4717087	26063	Predicted by at least one method	WP_187108728.1		H7F35_RS22125	4703322	4703852	1	DUF2514 family protein
	4691024	4717087	26063	Predicted by at least one method	WP_187108729.1		H7F35_RS22130	4703962	4705188	1	class I SAM-dependent methyltransferase
	4691024	4717087	26063	Predicted by at least one method	WP_187114366.1		H7F35_RS22135	4705209	4705631	-1	type II toxin-antitoxin system HicB family antitoxin
	4691024	4717087	26063	Predicted by at least one method	WP_187108730.1		H7F35_RS22140	4705702	4705878	-1	type II toxin-antitoxin system HicA family toxin
	4691024	4717087	26063	Predicted by at least one method	WP_187108731.1		H7F35_RS22145	4706013	4706357	-1	hypothetical protein
	4691024	4717087	26063	Predicted by at least one method	WP_187108732.1		H7F35_RS22150	4706361	4707632	-1	integrase arm-type DNA-binding domain-containing protein
	4691024	4717087	26063	Predicted by at least one method	WP_187108733.1		H7F35_RS22155	4708020	4709027	-1	hypothetical protein
	4691024	4717087	26063	Predicted by at least one method	WP_187108734.1		H7F35_RS22160	4709078	4709287	-1	hypothetical protein
	4691024	4717087	26063	Predicted by at least one method	WP_187108735.1		H7F35_RS22165	4709523	4712060	1	penicillin acylase family protein
	4691024	4717087	26063	Predicted by at least one method	WP_187108736.1		H7F35_RS22170	4712089	4712739	-1	TetR/AcrR family transcriptional regulator
	4691024	4717087	26063	Predicted by at least one method	WP_187108737.1		H7F35_RS22175	4712904	4714154	1	branched-chain amino acid ABC transporter substrate-binding protein
	4691024	4717087	26063	Predicted by at least one method	WP_187114367.1		H7F35_RS22180	4714162	4714941	1	SDR family NAD(P)-dependent oxidoreductase
	4691024	4717087	26063	Predicted by at least one method	WP_187108738.1		H7F35_RS22185	4714965	4715774	1	SDR family NAD(P)-dependent oxidoreductase
	4691024	4717087	26063	Predicted by at least one method	WP_187108739.1		H7F35_RS22190	4715771	4717438	1	acyl--CoA ligase
	4697499	4702015	4516	Predicted by at least one method	WP_187110968.1	nuoN	H7F35_RS00005	1	7388698	-1	NADH-quinone oxidoreductase subunit NuoN
	4697499	4702015	4516	Predicted by at least one method	WP_187108721.1		H7F35_RS22085	4697499	4697786	1	XRE family transcriptional regulator
	4697499	4702015	4516	Predicted by at least one method	WP_187108722.1		H7F35_RS22090	4698568	4699134	1	terminase small subunit
	4697499	4702015	4516	Predicted by at least one method	WP_187108723.1	terL	H7F35_RS22095	4699076	4700542	1	phage terminase large subunit
	4697499	4702015	4516	Predicted by at least one method	WP_187108724.1		H7F35_RS22100	4700546	4701253	1	DUF1073 domain-containing protein
	4697499	4702015	4516	Predicted by at least one method	WP_187114365.1		H7F35_RS22105	4701704	4702015	1	tail fiber assembly protein
	4702772	4709287	6515	Predicted by at least one method	WP_187110968.1	nuoN	H7F35_RS00005	1	7388698	-1	NADH-quinone oxidoreductase subunit NuoN
	4702772	4709287	6515	Predicted by at least one method	WP_187108727.1		H7F35_RS22120	4702772	4703254	1	glycoside hydrolase family 104 protein
	4702772	4709287	6515	Predicted by at least one method	WP_187108728.1		H7F35_RS22125	4703322	4703852	1	DUF2514 family protein
	4702772	4709287	6515	Predicted by at least one method	WP_187108729.1		H7F35_RS22130	4703962	4705188	1	class I SAM-dependent methyltransferase
	4702772	4709287	6515	Predicted by at least one method	WP_187114366.1		H7F35_RS22135	4705209	4705631	-1	type II toxin-antitoxin system HicB family antitoxin
	4702772	4709287	6515	Predicted by at least one method	WP_187108730.1		H7F35_RS22140	4705702	4705878	-1	type II toxin-antitoxin system HicA family toxin
	4702772	4709287	6515	Predicted by at least one method	WP_187108731.1		H7F35_RS22145	4706013	4706357	-1	hypothetical protein
	4702772	4709287	6515	Predicted by at least one method	WP_187108732.1		H7F35_RS22150	4706361	4707632	-1	integrase arm-type DNA-binding domain-containing protein
	4702772	4709287	6515	Predicted by at least one method	WP_187108733.1		H7F35_RS22155	4708020	4709027	-1	hypothetical protein
	4702772	4709287	6515	Predicted by at least one method	WP_187108734.1		H7F35_RS22160	4709078	4709287	-1	hypothetical protein
	4736955	4743190	6235	Predicted by at least one method	WP_187110968.1	nuoN	H7F35_RS00005	1	7388698	-1	NADH-quinone oxidoreductase subunit NuoN
	4736955	4743190	6235	Predicted by at least one method	WP_187108760.1		H7F35_RS22300	4736955	4738397	-1	LysE family transporter
	4736955	4743190	6235	Predicted by at least one method	WP_187108761.1		H7F35_RS22305	4738447	4739472	-1	cysteine synthase family protein
	4736955	4743190	6235	Predicted by at least one method			H7F35_RS22310	4739466	4740256	-1	iron-containing redox enzyme family protein
	4736955	4743190	6235	Predicted by at least one method	WP_187108762.1		H7F35_RS22315	4740873	4741985	-1	MFS transporter
	4736955	4743190	6235	Predicted by at least one method	WP_187108763.1		H7F35_RS22320	4742162	4743190	1	DJ-1/PfpI family protein
	5017664	5023791	6127	Predicted by at least one method	WP_187110968.1	nuoN	H7F35_RS00005	1	7388698	-1	NADH-quinone oxidoreductase subunit NuoN
	5017664	5023791	6127	Predicted by at least one method	WP_187109002.1		H7F35_RS23685	5016975	5017727	1	sulfite exporter TauE/SafE family protein
	5017664	5023791	6127	Predicted by at least one method	WP_187109003.1		H7F35_RS23690	5017766	5023747	1	DUF3320 domain-containing protein
	5017664	5023791	6127	Predicted by at least one method	WP_187114390.1		H7F35_RS23695	5023762	5024679	-1	AEC family transporter
	5088806	5098786	9980	Predicted by at least one method	WP_187110968.1	nuoN	H7F35_RS00005	1	7388698	-1	NADH-quinone oxidoreductase subunit NuoN
	5088806	5098786	9980	Predicted by at least one method	WP_187109065.1		H7F35_RS24025	5087679	5088845	1	CoA transferase
	5088806	5098786	9980	Predicted by at least one method	WP_187109066.1		H7F35_RS24030	5088842	5089618	1	enoyl-CoA hydratase/isomerase family protein
	5088806	5098786	9980	Predicted by at least one method	WP_187109067.1		H7F35_RS24035	5089637	5089966	1	ferredoxin family protein
	5088806	5098786	9980	Predicted by at least one method	WP_187109068.1		H7F35_RS24040	5089994	5090908	1	LysR family transcriptional regulator
	5088806	5098786	9980	Predicted by at least one method	WP_187109069.1		H7F35_RS24045	5090934	5091347	-1	hypothetical protein
	5088806	5098786	9980	Predicted by at least one method	WP_187109070.1		H7F35_RS24050	5091429	5092271	1	MurR/RpiR family transcriptional regulator
	5088806	5098786	9980	Predicted by at least one method	WP_187109071.1		H7F35_RS24055	5092619	5094073	1	MFS transporter
	5088806	5098786	9980	Predicted by at least one method	WP_187109072.1		H7F35_RS24060	5094094	5094756	1	aspartate/glutamate racemase family protein
	5088806	5098786	9980	Predicted by at least one method	WP_187109073.1		H7F35_RS24065	5094760	5096106	1	MFS transporter
	5088806	5098786	9980	Predicted by at least one method	WP_187109074.1		H7F35_RS24070	5096204	5097121	1	hypothetical protein
	5088806	5098786	9980	Predicted by at least one method	WP_187109075.1		H7F35_RS24075	5097118	5098131	1	hypothetical protein
	5088806	5098786	9980	Predicted by at least one method	WP_187109076.1		H7F35_RS24080	5098103	5098705	-1	nucleotidyltransferase family protein
	5088806	5098786	9980	Predicted by at least one method	WP_187109077.1		H7F35_RS24085	5098781	5099239	-1	RidA family protein
	5209656	5214174	4518	Predicted by at least one method	WP_187110968.1	nuoN	H7F35_RS00005	1	7388698	-1	NADH-quinone oxidoreductase subunit NuoN
	5209656	5214174	4518	Predicted by at least one method	WP_187109170.1		H7F35_RS24585	5209297	5209833	-1	hypothetical protein
	5209656	5214174	4518	Predicted by at least one method	WP_187109171.1		H7F35_RS24590	5209882	5210262	-1	hypothetical protein
	5209656	5214174	4518	Predicted by at least one method	WP_187109172.1		H7F35_RS24595	5210506	5211306	1	alpha/beta hydrolase
	5209656	5214174	4518	Predicted by at least one method	WP_187109173.1		H7F35_RS24600	5211369	5211782	-1	GFA family protein
	5209656	5214174	4518	Predicted by at least one method	WP_187109174.1		H7F35_RS24605	5211937	5212842	-1	LysR family transcriptional regulator
	5209656	5214174	4518	Predicted by at least one method	WP_187109175.1		H7F35_RS24610	5213014	5214003	1	tripartite tricarboxylate transporter substrate binding protein
	5209656	5214174	4518	Predicted by at least one method	WP_187109176.1		H7F35_RS24615	5214000	5215454	1	D-aminoacylase
	5274483	5282335	7852	Predicted by at least one method	WP_187110968.1	nuoN	H7F35_RS00005	1	7388698	-1	NADH-quinone oxidoreductase subunit NuoN
	5274483	5282335	7852	Predicted by at least one method	WP_187114400.1		H7F35_RS24880	5273741	5274571	1	nitrilase family protein
	5274483	5282335	7852	Predicted by at least one method	WP_187109228.1		H7F35_RS24885	5274639	5275799	1	substrate-binding protein
	5274483	5282335	7852	Predicted by at least one method	WP_187109229.1		H7F35_RS24890	5275833	5276666	1	branched-chain amino acid ABC transporter permease
	5274483	5282335	7852	Predicted by at least one method	WP_187109230.1		H7F35_RS24895	5276677	5278467	1	branched-chain amino acid ABC transporter ATP-binding protein/permease
	5274483	5282335	7852	Predicted by at least one method	WP_187109231.1		H7F35_RS24900	5278464	5279171	1	ABC transporter ATP-binding protein
	5274483	5282335	7852	Predicted by at least one method	WP_187109232.1		H7F35_RS24905	5279259	5280407	1	transporter substrate-binding domain-containing protein
	5274483	5282335	7852	Predicted by at least one method	WP_187109233.1		H7F35_RS24910	5280412	5281032	1	ANTAR domain-containing protein
	5274483	5282335	7852	Predicted by at least one method	WP_187109234.1		H7F35_RS24915	5281056	5282270	-1	hypothetical protein
	5274483	5282335	7852	Predicted by at least one method	WP_187109235.1		H7F35_RS24920	5282267	5283187	-1	LysR family transcriptional regulator
	5348198	5352399	4201	Predicted by at least one method	WP_187110968.1	nuoN	H7F35_RS00005	1	7388698	-1	NADH-quinone oxidoreductase subunit NuoN
	5348198	5352399	4201	Predicted by at least one method	WP_187109291.1		H7F35_RS25215	5347583	5348206	-1	hemolysin III family protein
	5348198	5352399	4201	Predicted by at least one method	WP_187109292.1		H7F35_RS25220	5348235	5349674	-1	glycerophosphodiester phosphodiesterase
	5348198	5352399	4201	Predicted by at least one method	WP_187109293.1		H7F35_RS25225	5349780	5350541	-1	class I SAM-dependent methyltransferase
	5348198	5352399	4201	Predicted by at least one method	WP_187109294.1		H7F35_RS25230	5350642	5350893	1	hypothetical protein
	5348198	5352399	4201	Predicted by at least one method	WP_187109295.1		H7F35_RS25235	5351064	5352059	1	sialic acid TRAP transporter substrate-binding protein SiaP
	5348198	5352399	4201	Predicted by at least one method	WP_187114404.1		H7F35_RS25240	5352392	5353270	-1	sugar phosphate isomerase/epimerase
	5376643	5381326	4683	Predicted by at least one method	WP_187110968.1	nuoN	H7F35_RS00005	1	7388698	-1	NADH-quinone oxidoreductase subunit NuoN
	5376643	5381326	4683	Predicted by at least one method	WP_187109315.1		H7F35_RS25365	5376668	5377183	-1	hypothetical protein
	5376643	5381326	4683	Predicted by at least one method	WP_187109316.1		H7F35_RS25370	5377495	5378793	-1	McrC family protein
	5376643	5381326	4683	Predicted by at least one method	WP_187109317.1		H7F35_RS25375	5378790	5380817	-1	AAA family ATPase
	5376643	5381326	4683	Predicted by at least one method			H7F35_RS25380	5381324	5381695	1	IS3 family transposase
	5381723	5397776	16053	Predicted by at least one method	WP_187110968.1	nuoN	H7F35_RS00005	1	7388698	-1	NADH-quinone oxidoreductase subunit NuoN
	5381723	5397776	16053	Predicted by at least one method	WP_187109318.1		H7F35_RS25385	5381735	5382739	-1	hypothetical protein
	5381723	5397776	16053	Predicted by at least one method			H7F35_RS25390	5382771	5383676	-1	pyridoxal phosphate-dependent aminotransferase
	5381723	5397776	16053	Predicted by at least one method	WP_187109319.1		H7F35_RS25395	5383702	5384001	-1	hypothetical protein
	5381723	5397776	16053	Predicted by at least one method			H7F35_RS25400	5384117	5384221	-1	nuclease
	5381723	5397776	16053	Predicted by at least one method	WP_187109320.1		H7F35_RS25405	5384717	5385034	1	hypothetical protein
	5381723	5397776	16053	Predicted by at least one method	WP_187109321.1		H7F35_RS25410	5385148	5385375	-1	hypothetical protein
	5381723	5397776	16053	Predicted by at least one method	WP_187109322.1		H7F35_RS25415	5385755	5386030	1	hypothetical protein
	5381723	5397776	16053	Predicted by at least one method	WP_187109323.1		H7F35_RS25420	5386341	5386529	-1	hypothetical protein
	5381723	5397776	16053	Predicted by at least one method	WP_187109324.1		H7F35_RS25425	5387369	5387746	1	hypothetical protein
	5381723	5397776	16053	Predicted by at least one method	WP_187109325.1		H7F35_RS25430	5387813	5388163	-1	hypothetical protein
	5381723	5397776	16053	Predicted by at least one method	WP_187109326.1		H7F35_RS25435	5388375	5389889	-1	MFS transporter
	5381723	5397776	16053	Predicted by at least one method	WP_187109327.1		H7F35_RS25440	5389893	5390429	-1	GNAT family N-acetyltransferase
	5381723	5397776	16053	Predicted by at least one method	WP_187109328.1		H7F35_RS25445	5390501	5391379	1	LysR family transcriptional regulator
	5381723	5397776	16053	Predicted by at least one method	WP_187109329.1		H7F35_RS25450	5391430	5391861	1	GNAT family N-acetyltransferase
	5381723	5397776	16053	Predicted by at least one method	WP_187109330.1		H7F35_RS25455	5391858	5392391	-1	helix-turn-helix transcriptional regulator
	5381723	5397776	16053	Predicted by at least one method	WP_187109331.1		H7F35_RS25460	5392487	5393479	1	tripartite tricarboxylate transporter substrate binding protein
	5381723	5397776	16053	Predicted by at least one method	WP_187109332.1		H7F35_RS25465	5393495	5394145	1	glutathione S-transferase family protein
	5381723	5397776	16053	Predicted by at least one method	WP_187109333.1		H7F35_RS25470	5394156	5394956	1	aldolase
	5381723	5397776	16053	Predicted by at least one method	WP_187109334.1		H7F35_RS25475	5394976	5395461	-1	Lrp/AsnC family transcriptional regulator
	5381723	5397776	16053	Predicted by at least one method	WP_187114407.1		H7F35_RS25480	5395575	5396798	1	diaminopropionate ammonia-lyase
	5381723	5397776	16053	Predicted by at least one method	WP_187109335.1		H7F35_RS25485	5396989	5397228	1	hypothetical protein
	5381723	5397776	16053	Predicted by at least one method	WP_187109336.1		H7F35_RS25490	5397297	5397740	1	hypothetical protein
	5398040	5403681	5641	Predicted by at least one method	WP_187110968.1	nuoN	H7F35_RS00005	1	7388698	-1	NADH-quinone oxidoreductase subunit NuoN
	5398040	5403681	5641	Predicted by at least one method	WP_187109337.1		H7F35_RS25495	5397878	5398246	1	hypothetical protein
	5398040	5403681	5641	Predicted by at least one method	WP_187109338.1		H7F35_RS25500	5398272	5399450	-1	GGDEF domain-containing protein
	5398040	5403681	5641	Predicted by at least one method	WP_187109339.1		H7F35_RS25505	5399679	5399933	1	hypothetical protein
	5398040	5403681	5641	Predicted by at least one method	WP_187109340.1		H7F35_RS25510	5400333	5401268	-1	LysR family transcriptional regulator
	5398040	5403681	5641	Predicted by at least one method	WP_187109341.1		H7F35_RS25515	5401373	5402800	1	MFS transporter
	5398040	5403681	5641	Predicted by at least one method	WP_187109342.1		H7F35_RS25520	5402797	5403198	1	DUF4440 domain-containing protein
	5398040	5403681	5641	Predicted by at least one method	WP_187109343.1		H7F35_RS25525	5403200	5403580	-1	hypothetical protein
	5398040	5403681	5641	Predicted by at least one method	WP_187109344.1		H7F35_RS25530	5403675	5405471	-1	redoxin family protein
	5417650	5425259	7609	Predicted by at least one method	WP_187110968.1	nuoN	H7F35_RS00005	1	7388698	-1	NADH-quinone oxidoreductase subunit NuoN
	5417650	5425259	7609	Predicted by at least one method	WP_093237370.1		H7F35_RS25590	5417255	5417665	1	biopolymer transporter ExbD
	5417650	5425259	7609	Predicted by at least one method	WP_187114408.1		H7F35_RS25595	5417748	5418419	1	hypothetical protein
	5417650	5425259	7609	Predicted by at least one method	WP_187114409.1		H7F35_RS25600	5418535	5420286	1	putative porin
	5417650	5425259	7609	Predicted by at least one method	WP_187109356.1		H7F35_RS25605	5420297	5421049	1	hypothetical protein
	5417650	5425259	7609	Predicted by at least one method	WP_187114410.1		H7F35_RS25610	5421076	5421990	1	peptidylprolyl isomerase
	5417650	5425259	7609	Predicted by at least one method	WP_187109357.1		H7F35_RS25615	5422019	5422555	1	YbjN domain-containing protein
	5417650	5425259	7609	Predicted by at least one method	WP_187109358.1		H7F35_RS25620	5422564	5422818	1	hypothetical protein
	5417650	5425259	7609	Predicted by at least one method	WP_187109359.1		H7F35_RS25625	5422896	5423651	-1	SDR family NAD(P)-dependent oxidoreductase
	5417650	5425259	7609	Predicted by at least one method	WP_187109360.1		H7F35_RS25630	5423701	5424897	-1	arabinose transporter
	5417650	5425259	7609	Predicted by at least one method	WP_187109361.1		H7F35_RS25635	5425124	5425498	1	VOC family protein
	5429537	5434093	4556	Predicted by at least one method	WP_187110968.1	nuoN	H7F35_RS00005	1	7388698	-1	NADH-quinone oxidoreductase subunit NuoN
	5429537	5434093	4556	Predicted by at least one method	WP_187109364.1		H7F35_RS25655	5429555	5430691	-1	MerR family transcriptional regulator
	5429537	5434093	4556	Predicted by at least one method	WP_187109365.1		H7F35_RS25660	5430994	5431389	1	DUF1090 domain-containing protein
	5429537	5434093	4556	Predicted by at least one method	WP_187109366.1		H7F35_RS25665	5431362	5432318	-1	trypsin-like peptidase domain-containing protein
	5429537	5434093	4556	Predicted by at least one method	WP_187109367.1		H7F35_RS25670	5432667	5433281	1	hypothetical protein
	5429537	5434093	4556	Predicted by at least one method	WP_187109368.1		H7F35_RS25675	5433369	5433998	-1	LysE family translocator
	5429537	5434093	4556	Predicted by at least one method	WP_187109369.1		H7F35_RS25680	5434062	5435735	-1	hypothetical protein
	5438190	5454559	16369	Predicted by at least one method	WP_187110968.1	nuoN	H7F35_RS00005	1	7388698	-1	NADH-quinone oxidoreductase subunit NuoN
	5438190	5454559	16369	Predicted by at least one method	WP_187109371.1	alkB	H7F35_RS25690	5437683	5438330	-1	DNA oxidative demethylase AlkB
	5438190	5454559	16369	Predicted by at least one method	WP_187109372.1		H7F35_RS25695	5438398	5438985	1	GNAT family N-acetyltransferase
	5438190	5454559	16369	Predicted by at least one method	WP_187109373.1		H7F35_RS25700	5438889	5440268	-1	beta-propeller fold lactonase family protein
	5438190	5454559	16369	Predicted by at least one method	WP_187109374.1		H7F35_RS25705	5440493	5440828	-1	hypothetical protein
	5438190	5454559	16369	Predicted by at least one method	WP_187109375.1		H7F35_RS25710	5440846	5441250	-1	hypothetical protein
	5438190	5454559	16369	Predicted by at least one method	WP_187109376.1		H7F35_RS25715	5441386	5441763	1	FlxA-like family protein
	5438190	5454559	16369	Predicted by at least one method	WP_187109377.1		H7F35_RS25720	5441806	5442681	-1	alpha/beta hydrolase
	5438190	5454559	16369	Predicted by at least one method	WP_187109378.1		H7F35_RS25725	5442953	5443576	1	TonB-dependent outer membrane receptor
	5438190	5454559	16369	Predicted by at least one method	WP_187109379.1		H7F35_RS25730	5443584	5444129	1	RNA polymerase sigma factor
	5438190	5454559	16369	Predicted by at least one method	WP_187114412.1		H7F35_RS25735	5444174	5445130	1	FecR domain-containing protein
	5438190	5454559	16369	Predicted by at least one method	WP_187109380.1		H7F35_RS25740	5445328	5457822	1	filamentous haemagglutinin family protein
	5469872	5488547	18675	Predicted by at least one method	WP_187110968.1	nuoN	H7F35_RS00005	1	7388698	-1	NADH-quinone oxidoreductase subunit NuoN
	5469872	5488547	18675	Predicted by at least one method	WP_187109391.1		H7F35_RS25795	5469369	5470148	1	DTW domain-containing protein
	5469872	5488547	18675	Predicted by at least one method	WP_187109392.1		H7F35_RS25800	5470145	5470561	1	hypothetical protein
	5469872	5488547	18675	Predicted by at least one method	WP_187109393.1		H7F35_RS25805	5470664	5471413	1	DUF4303 domain-containing protein
	5469872	5488547	18675	Predicted by at least one method	WP_187109394.1		H7F35_RS25810	5472061	5472783	1	TonB C-terminal domain-containing protein
	5469872	5488547	18675	Predicted by at least one method	WP_187109395.1		H7F35_RS25815	5472794	5473342	1	RNA polymerase sigma factor
	5469872	5488547	18675	Predicted by at least one method	WP_187109396.1		H7F35_RS25820	5473373	5474365	1	FecR domain-containing protein
	5469872	5488547	18675	Predicted by at least one method	WP_187109397.1		H7F35_RS25825	5474501	5487292	1	filamentous haemagglutinin family protein
	5469872	5488547	18675	Predicted by at least one method	WP_187109398.1		H7F35_RS25830	5487310	5487870	1	sigma-70 family RNA polymerase sigma factor
	5469872	5488547	18675	Predicted by at least one method	WP_187109399.1		H7F35_RS25835	5487942	5488172	1	hypothetical protein
	5469872	5488547	18675	Predicted by at least one method	WP_187109400.1		H7F35_RS25840	5488316	5489941	1	phospholipase D family protein
	5523848	5533984	10136	Predicted by at least one method	WP_187110968.1	nuoN	H7F35_RS00005	1	7388698	-1	NADH-quinone oxidoreductase subunit NuoN
	5523848	5533984	10136	Predicted by at least one method	WP_187109431.1		H7F35_RS26010	5522018	5524201	1	TonB-dependent siderophore receptor
	5523848	5533984	10136	Predicted by at least one method	WP_187109432.1		H7F35_RS26015	5524210	5525769	1	PepSY domain-containing protein
	5523848	5533984	10136	Predicted by at least one method	WP_187109433.1		H7F35_RS26020	5525811	5526488	1	energy-coupling factor ABC transporter permease
	5523848	5533984	10136	Predicted by at least one method	WP_187109434.1	cobW	H7F35_RS26025	5526641	5527705	1	cobalamin biosynthesis protein CobW
	5523848	5533984	10136	Predicted by at least one method	WP_187109435.1	cobN	H7F35_RS26030	5527710	5531525	1	cobaltochelatase subunit CobN
	5523848	5533984	10136	Predicted by at least one method	WP_187109436.1		H7F35_RS26035	5531522	5532610	1	ATP-binding protein
	5523848	5533984	10136	Predicted by at least one method	WP_187114416.1		H7F35_RS26040	5532607	5533260	1	VWA domain-containing protein
	5523848	5533984	10136	Predicted by at least one method	WP_187109437.1		H7F35_RS26045	5533390	5533794	1	RidA family protein
	5523848	5533984	10136	Predicted by at least one method	WP_187114417.1		H7F35_RS26050	5533893	5534180	1	DUF5320 domain-containing protein
	5540089	5552250	12161	Predicted by at least one method	WP_187110968.1	nuoN	H7F35_RS00005	1	7388698	-1	NADH-quinone oxidoreductase subunit NuoN
	5540089	5552250	12161	Predicted by at least one method	WP_187109443.1		H7F35_RS26085	5540138	5541025	-1	LysR family transcriptional regulator
	5540089	5552250	12161	Predicted by at least one method	WP_187109444.1	argC	H7F35_RS26090	5541149	5542081	1	N-acetyl-gamma-glutamyl-phosphate reductase
	5540089	5552250	12161	Predicted by at least one method	WP_187109445.1		H7F35_RS26095	5542383	5543585	-1	serine hydrolase
	5540089	5552250	12161	Predicted by at least one method	WP_187109446.1		H7F35_RS26100	5543647	5545626	-1	RNA-directed DNA polymerase
	5540089	5552250	12161	Predicted by at least one method	WP_187109447.1		H7F35_RS26105	5545909	5547618	-1	SWIM zinc finger family protein
	5540089	5552250	12161	Predicted by at least one method	WP_187109448.1		H7F35_RS26110	5547615	5550803	-1	hypothetical protein
	5540089	5552250	12161	Predicted by at least one method	WP_187109449.1		H7F35_RS26115	5550938	5552047	1	DNA ligase
	5540089	5552250	12161	Predicted by at least one method	WP_187109450.1		H7F35_RS26120	5552054	5553484	-1	PLP-dependent aminotransferase family protein
	5554829	5563685	8856	Predicted by at least one method	WP_187110968.1	nuoN	H7F35_RS00005	1	7388698	-1	NADH-quinone oxidoreductase subunit NuoN
	5554829	5563685	8856	Predicted by at least one method	WP_187114418.1		H7F35_RS26130	5554326	5554871	1	cupin domain-containing protein
	5554829	5563685	8856	Predicted by at least one method	WP_187109452.1		H7F35_RS26135	5554855	5555478	-1	pentapeptide repeat-containing protein
	5554829	5563685	8856	Predicted by at least one method	WP_187109453.1	argE	H7F35_RS26140	5555571	5556686	-1	acetylornithine deacetylase
	5554829	5563685	8856	Predicted by at least one method	WP_187109454.1		H7F35_RS26145	5556688	5557629	-1	DMT family transporter
	5554829	5563685	8856	Predicted by at least one method	WP_187109455.1		H7F35_RS26150	5557633	5558352	-1	alanyl-tRNA editing protein
	5554829	5563685	8856	Predicted by at least one method	WP_187109456.1		H7F35_RS26155	5558445	5558981	1	GrpB family protein
	5554829	5563685	8856	Predicted by at least one method	WP_187109457.1		H7F35_RS26160	5559024	5559833	-1	helix-turn-helix transcriptional regulator
	5554829	5563685	8856	Predicted by at least one method	WP_187109458.1		H7F35_RS26165	5559933	5560604	1	pyridoxamine 5'-phosphate oxidase family protein
	5554829	5563685	8856	Predicted by at least one method	WP_187109459.1	arr	H7F35_RS26170	5560641	5561057	-1	NAD(+)--rifampin ADP-ribosyltransferase
	5554829	5563685	8856	Predicted by at least one method	WP_187114419.1		H7F35_RS26175	5561127	5561897	-1	AraC family transcriptional regulator
	5554829	5563685	8856	Predicted by at least one method	WP_187109460.1		H7F35_RS26180	5562034	5562720	-1	class I SAM-dependent methyltransferase
	5554829	5563685	8856	Predicted by at least one method	WP_187109461.1		H7F35_RS26185	5562783	5563139	-1	DUF2845 domain-containing protein
	5554829	5563685	8856	Predicted by at least one method	WP_187109462.1		H7F35_RS26190	5563341	5565089	1	carboxylesterase family protein
	5601100	5610744	9644	Predicted by at least one method	WP_187110968.1	nuoN	H7F35_RS00005	1	7388698	-1	NADH-quinone oxidoreductase subunit NuoN
	5601100	5610744	9644	Predicted by at least one method	WP_187109495.1		H7F35_RS26375	5601184	5601921	1	hypothetical protein
	5601100	5610744	9644	Predicted by at least one method	WP_187109496.1		H7F35_RS26380	5602223	5602594	1	hypothetical protein
	5601100	5610744	9644	Predicted by at least one method	WP_187109497.1		H7F35_RS26385	5602595	5603554	1	hypothetical protein
	5601100	5610744	9644	Predicted by at least one method	WP_187109498.1		H7F35_RS26390	5603566	5605560	1	hypothetical protein
	5601100	5610744	9644	Predicted by at least one method			H7F35_RS26395	5605561	5606507	1	hypothetical protein
	5601100	5610744	9644	Predicted by at least one method	WP_187109499.1		H7F35_RS26400	5606676	5606948	-1	hypothetical protein
	5601100	5610744	9644	Predicted by at least one method	WP_187109500.1		H7F35_RS26405	5607309	5608475	-1	beta-lactamase family protein
	5601100	5610744	9644	Predicted by at least one method	WP_187109501.1		H7F35_RS26410	5608627	5609637	1	OmpA family protein
	5601100	5610744	9644	Predicted by at least one method	WP_187109502.1		H7F35_RS26415	5609681	5610313	-1	hypothetical protein
	5601100	5610744	9644	Predicted by at least one method	WP_187109503.1		H7F35_RS26420	5610707	5611201	-1	Lrp/AsnC family transcriptional regulator
	5602595	5606948	4353	Predicted by at least one method	WP_187110968.1	nuoN	H7F35_RS00005	1	7388698	-1	NADH-quinone oxidoreductase subunit NuoN
	5602595	5606948	4353	Predicted by at least one method	WP_187109497.1		H7F35_RS26385	5602595	5603554	1	hypothetical protein
	5602595	5606948	4353	Predicted by at least one method	WP_187109498.1		H7F35_RS26390	5603566	5605560	1	hypothetical protein
	5602595	5606948	4353	Predicted by at least one method			H7F35_RS26395	5605561	5606507	1	hypothetical protein
	5602595	5606948	4353	Predicted by at least one method	WP_187109499.1		H7F35_RS26400	5606676	5606948	-1	hypothetical protein
	5613018	5618417	5399	Predicted by at least one method	WP_187110968.1	nuoN	H7F35_RS00005	1	7388698	-1	NADH-quinone oxidoreductase subunit NuoN
	5613018	5618417	5399	Predicted by at least one method	WP_187109504.1	ilvB	H7F35_RS26425	5611267	5613048	1	biosynthetic-type acetolactate synthase large subunit
	5613018	5618417	5399	Predicted by at least one method	WP_187109505.1		H7F35_RS26430	5613073	5613456	-1	response regulator transcription factor
	5613018	5618417	5399	Predicted by at least one method	WP_187109506.1		H7F35_RS26435	5613624	5614010	1	response regulator
	5613018	5618417	5399	Predicted by at least one method	WP_187109507.1		H7F35_RS26440	5614085	5614864	1	acetoacetate decarboxylase family protein
	5613018	5618417	5399	Predicted by at least one method	WP_187109508.1		H7F35_RS26445	5614911	5615711	1	helix-turn-helix transcriptional regulator
	5613018	5618417	5399	Predicted by at least one method	WP_187109509.1		H7F35_RS26450	5615843	5616868	-1	hypothetical protein
	5613018	5618417	5399	Predicted by at least one method	WP_187109510.1		H7F35_RS26455	5617271	5619127	1	hypothetical protein
	5748150	5752858	4708	Predicted by at least one method	WP_187110968.1	nuoN	H7F35_RS00005	1	7388698	-1	NADH-quinone oxidoreductase subunit NuoN
	5748150	5752858	4708	Predicted by at least one method	WP_187109628.1		H7F35_RS27110	5748150	5748410	1	hypothetical protein
	5748150	5752858	4708	Predicted by at least one method	WP_187109629.1		H7F35_RS27120	5749371	5749658	1	DUF4102 domain-containing protein
	5748150	5752858	4708	Predicted by at least one method	WP_187109630.1		H7F35_RS27125	5749695	5750351	-1	hypothetical protein
	5748150	5752858	4708	Predicted by at least one method			H7F35_RS27130	5750383	5750626	1	hypothetical protein
	5748150	5752858	4708	Predicted by at least one method	WP_187109631.1		H7F35_RS27135	5750666	5751304	1	hypothetical protein
	5748150	5752858	4708	Predicted by at least one method	WP_187114519.1		H7F35_RS27140	5751527	5751739	1	hypothetical protein
	5748150	5752858	4708	Predicted by at least one method	WP_187109632.1		H7F35_RS27145	5751912	5752130	-1	AlpA family phage regulatory protein
	5748150	5752858	4708	Predicted by at least one method	WP_187109633.1		H7F35_RS27150	5752547	5752858	-1	hypothetical protein
	5749201	5761707	12506	Predicted by at least one method	WP_187110968.1	nuoN	H7F35_RS00005	1	7388698	-1	NADH-quinone oxidoreductase subunit NuoN
	5749201	5761707	12506	Predicted by at least one method	WP_187109629.1		H7F35_RS27120	5749371	5749658	1	DUF4102 domain-containing protein
	5749201	5761707	12506	Predicted by at least one method	WP_187109630.1		H7F35_RS27125	5749695	5750351	-1	hypothetical protein
	5749201	5761707	12506	Predicted by at least one method			H7F35_RS27130	5750383	5750626	1	hypothetical protein
	5749201	5761707	12506	Predicted by at least one method	WP_187109631.1		H7F35_RS27135	5750666	5751304	1	hypothetical protein
	5749201	5761707	12506	Predicted by at least one method	WP_187114519.1		H7F35_RS27140	5751527	5751739	1	hypothetical protein
	5749201	5761707	12506	Predicted by at least one method	WP_187109632.1		H7F35_RS27145	5751912	5752130	-1	AlpA family phage regulatory protein
	5749201	5761707	12506	Predicted by at least one method	WP_187109633.1		H7F35_RS27150	5752547	5752858	-1	hypothetical protein
	5749201	5761707	12506	Predicted by at least one method	WP_187109634.1		H7F35_RS27155	5753233	5754009	-1	hypothetical protein
	5749201	5761707	12506	Predicted by at least one method	WP_187109635.1		H7F35_RS27160	5754431	5754940	-1	nucleoside 2-deoxyribosyltransferase
	5749201	5761707	12506	Predicted by at least one method	WP_187109636.1		H7F35_RS27165	5755389	5756453	-1	tyrosine-type recombinase/integrase
	5749201	5761707	12506	Predicted by at least one method	WP_187109637.1		H7F35_RS27170	5756450	5756692	-1	DUF4224 domain-containing protein
	5749201	5761707	12506	Predicted by at least one method	WP_187109638.1		H7F35_RS27175	5757146	5757835	-1	hypothetical protein
	5749201	5761707	12506	Predicted by at least one method	WP_187109639.1		H7F35_RS27180	5757860	5758135	-1	hypothetical protein
	5749201	5761707	12506	Predicted by at least one method	WP_187109640.1		H7F35_RS27185	5758151	5758432	-1	hypothetical protein
	5749201	5761707	12506	Predicted by at least one method	WP_187114520.1		H7F35_RS27190	5758432	5758638	-1	hypothetical protein
	5749201	5761707	12506	Predicted by at least one method	WP_187109641.1		H7F35_RS27195	5758564	5760189	1	serine hydrolase
	5749201	5761707	12506	Predicted by at least one method	WP_187109642.1		H7F35_RS27200	5760373	5760825	-1	phage virion morphogenesis protein
	5749201	5761707	12506	Predicted by at least one method	WP_187114427.1		H7F35_RS27205	5760827	5761333	-1	phage tail protein
	5749201	5761707	12506	Predicted by at least one method	WP_187109643.1		H7F35_RS27210	5761254	5762276	1	phage portal protein
	5760373	5770199	9826	Predicted by at least one method	WP_187110968.1	nuoN	H7F35_RS00005	1	7388698	-1	NADH-quinone oxidoreductase subunit NuoN
	5760373	5770199	9826	Predicted by at least one method	WP_187109642.1		H7F35_RS27200	5760373	5760825	-1	phage virion morphogenesis protein
	5760373	5770199	9826	Predicted by at least one method	WP_187114427.1		H7F35_RS27205	5760827	5761333	-1	phage tail protein
	5760373	5770199	9826	Predicted by at least one method	WP_187109643.1		H7F35_RS27210	5761254	5762276	1	phage portal protein
	5760373	5770199	9826	Predicted by at least one method	WP_187109644.1		H7F35_RS27215	5762427	5763197	1	DNA adenine methylase
	5760373	5770199	9826	Predicted by at least one method	WP_187109645.1		H7F35_RS27220	5763236	5764240	-1	hypothetical protein
	5760373	5770199	9826	Predicted by at least one method	WP_187109646.1		H7F35_RS27225	5765191	5766684	-1	beta-propeller fold lactonase family protein
	5760373	5770199	9826	Predicted by at least one method	WP_187109647.1		H7F35_RS27230	5768023	5768307	-1	hypothetical protein
	5760373	5770199	9826	Predicted by at least one method	WP_187109648.1		H7F35_RS27235	5768476	5768847	1	hypothetical protein
	5760373	5770199	9826	Predicted by at least one method	WP_187109649.1		H7F35_RS27245	5769132	5769836	-1	glutathione S-transferase N-terminal domain-containing protein
	5760373	5770199	9826	Predicted by at least one method	WP_187109650.1		H7F35_RS27250	5769936	5770199	-1	UBP-type zinc finger domain-containing protein
	5798293	5809177	10884	Predicted by at least one method	WP_187110968.1	nuoN	H7F35_RS00005	1	7388698	-1	NADH-quinone oxidoreductase subunit NuoN
	5798293	5809177	10884	Predicted by at least one method	WP_187109667.1		H7F35_RS27360	5798293	5798520	1	hypothetical protein
	5798293	5809177	10884	Predicted by at least one method	WP_187109668.1		H7F35_RS27365	5798914	5799126	-1	hypothetical protein
	5798293	5809177	10884	Predicted by at least one method	WP_187109669.1		H7F35_RS27370	5799229	5803716	-1	RHS repeat protein
	5798293	5809177	10884	Predicted by at least one method	WP_187109670.1		H7F35_RS27375	5804620	5805468	-1	hypothetical protein
	5798293	5809177	10884	Predicted by at least one method	WP_187109671.1		H7F35_RS27380	5805612	5806196	1	recombinase family protein
	5798293	5809177	10884	Predicted by at least one method	WP_187109672.1		H7F35_RS27385	5806213	5806608	-1	hypothetical protein
	5798293	5809177	10884	Predicted by at least one method	WP_187109673.1		H7F35_RS27390	5806956	5807252	1	hypothetical protein
	5798293	5809177	10884	Predicted by at least one method	WP_187109674.1		H7F35_RS27395	5807249	5807524	1	hypothetical protein
	5798293	5809177	10884	Predicted by at least one method	WP_187109675.1		H7F35_RS27400	5807487	5807849	1	hypothetical protein
	5798293	5809177	10884	Predicted by at least one method	WP_187109676.1		H7F35_RS27405	5807834	5809177	-1	site-specific integrase
	5798293	5806608	8315	Predicted by at least one method	WP_187110968.1	nuoN	H7F35_RS00005	1	7388698	-1	NADH-quinone oxidoreductase subunit NuoN
	5798293	5806608	8315	Predicted by at least one method	WP_187109667.1		H7F35_RS27360	5798293	5798520	1	hypothetical protein
	5798293	5806608	8315	Predicted by at least one method	WP_187109668.1		H7F35_RS27365	5798914	5799126	-1	hypothetical protein
	5798293	5806608	8315	Predicted by at least one method	WP_187109669.1		H7F35_RS27370	5799229	5803716	-1	RHS repeat protein
	5798293	5806608	8315	Predicted by at least one method	WP_187109670.1		H7F35_RS27375	5804620	5805468	-1	hypothetical protein
	5798293	5806608	8315	Predicted by at least one method	WP_187109671.1		H7F35_RS27380	5805612	5806196	1	recombinase family protein
	5798293	5806608	8315	Predicted by at least one method	WP_187109672.1		H7F35_RS27385	5806213	5806608	-1	hypothetical protein
	5927783	5932059	4276	Predicted by at least one method	WP_187110968.1	nuoN	H7F35_RS00005	1	7388698	-1	NADH-quinone oxidoreductase subunit NuoN
	5927783	5932059	4276	Predicted by at least one method	WP_187114437.1		H7F35_RS27995	5926142	5927893	1	amino acid ABC transporter permease/ATP-binding protein
	5927783	5932059	4276	Predicted by at least one method	WP_187109780.1		H7F35_RS28000	5927934	5928854	1	ABC transporter substrate-binding protein
	5927783	5932059	4276	Predicted by at least one method	WP_187109781.1		H7F35_RS28005	5928866	5929792	1	ABC transporter substrate-binding protein
	5927783	5932059	4276	Predicted by at least one method	WP_187109782.1		H7F35_RS28010	5930135	5931184	1	LLM class flavin-dependent oxidoreductase
	5927783	5932059	4276	Predicted by at least one method	WP_187109783.1		H7F35_RS28015	5931294	5931539	-1	hypothetical protein
	5927783	5932059	4276	Predicted by at least one method	WP_187109784.1		H7F35_RS28020	5931952	5933541	1	ABC transporter substrate-binding protein
	5956325	5962856	6531	Predicted by at least one method	WP_187110968.1	nuoN	H7F35_RS00005	1	7388698	-1	NADH-quinone oxidoreductase subunit NuoN
	5956325	5962856	6531	Predicted by at least one method	WP_187109800.1	gspG	H7F35_RS28110	5956196	5956651	1	type II secretion system major pseudopilin GspG
	5956325	5962856	6531	Predicted by at least one method	WP_187109801.1	gspK	H7F35_RS28115	5956656	5957681	1	type II secretion system minor pseudopilin GspK
	5956325	5962856	6531	Predicted by at least one method	WP_187109802.1		H7F35_RS28120	5957678	5958868	1	hypothetical protein
	5956325	5962856	6531	Predicted by at least one method	WP_187109803.1		H7F35_RS28125	5958889	5959470	1	type II secretion system protein M
	5956325	5962856	6531	Predicted by at least one method	WP_187109804.1	gspD	H7F35_RS28130	5959494	5962121	1	type II secretion system secretin GspD
	5956325	5962856	6531	Predicted by at least one method	WP_187109805.1	gspE	H7F35_RS28135	5962118	5963563	1	type II secretion system ATPase GspE
	5963244	5990619	27375	Predicted by at least one method	WP_187110968.1	nuoN	H7F35_RS00005	1	7388698	-1	NADH-quinone oxidoreductase subunit NuoN
	5963244	5990619	27375	Predicted by at least one method	WP_187109805.1	gspE	H7F35_RS28135	5962118	5963563	1	type II secretion system ATPase GspE
	5963244	5990619	27375	Predicted by at least one method	WP_187109806.1	gspF	H7F35_RS28140	5963578	5964783	1	type II secretion system inner membrane protein GspF
	5963244	5990619	27375	Predicted by at least one method	WP_187109807.1		H7F35_RS28145	5964996	5966180	1	substrate-binding domain-containing protein
	5963244	5990619	27375	Predicted by at least one method	WP_187109808.1		H7F35_RS28150	5966331	5967524	1	substrate-binding domain-containing protein
	5963244	5990619	27375	Predicted by at least one method	WP_187109809.1		H7F35_RS28155	5967664	5968431	1	TonB C-terminal domain-containing protein
	5963244	5990619	27375	Predicted by at least one method	WP_187109810.1		H7F35_RS28160	5968428	5968976	1	RNA polymerase sigma factor
	5963244	5990619	27375	Predicted by at least one method	WP_187109811.1		H7F35_RS28165	5968988	5969986	1	FecR domain-containing protein
	5963244	5990619	27375	Predicted by at least one method	WP_187109812.1		H7F35_RS28170	5970063	5970455	1	hypothetical protein
	5963244	5990619	27375	Predicted by at least one method	WP_187109813.1		H7F35_RS28175	5970452	5983249	1	filamentous hemagglutinin family protein
	5963244	5990619	27375	Predicted by at least one method	WP_187109814.1		H7F35_RS28180	5983368	5983982	1	sigma-70 family RNA polymerase sigma factor
	5963244	5990619	27375	Predicted by at least one method	WP_187109815.1		H7F35_RS28185	5984083	5984712	1	transposase
	5963244	5990619	27375	Predicted by at least one method	WP_187109816.1		H7F35_RS28190	5984743	5985198	-1	general secretion pathway protein GspC
	5963244	5990619	27375	Predicted by at least one method	WP_187109817.1		H7F35_RS28195	5985354	5985848	1	prepilin-type N-terminal cleavage/methylation domain-containing protein
	5963244	5990619	27375	Predicted by at least one method	WP_187109818.1	gspI	H7F35_RS28200	5985852	5986244	1	type II secretion system minor pseudopilin GspI
	5963244	5990619	27375	Predicted by at least one method	WP_187109819.1		H7F35_RS28205	5986245	5986856	1	prepilin-type N-terminal cleavage/methylation domain-containing protein
	5963244	5990619	27375	Predicted by at least one method	WP_187109820.1		H7F35_RS28210	5986902	5987396	1	protein tyrosine phosphatase
	5963244	5990619	27375	Predicted by at least one method	WP_187109821.1		H7F35_RS28215	5987422	5987805	1	PaaI family thioesterase
	5963244	5990619	27375	Predicted by at least one method	WP_187109822.1		H7F35_RS28220	5988084	5988587	1	hypothetical protein
	5963244	5990619	27375	Predicted by at least one method	WP_187109823.1		H7F35_RS28225	5988892	5990385	1	beta-propeller fold lactonase family protein
	5963244	5990619	27375	Predicted by at least one method	WP_187109824.1		H7F35_RS28230	5990532	5990954	-1	hypothetical protein
	5984083	5992064	7981	Predicted by at least one method	WP_187110968.1	nuoN	H7F35_RS00005	1	7388698	-1	NADH-quinone oxidoreductase subunit NuoN
	5984083	5992064	7981	Predicted by at least one method	WP_187109815.1		H7F35_RS28185	5984083	5984712	1	transposase
	5984083	5992064	7981	Predicted by at least one method	WP_187109816.1		H7F35_RS28190	5984743	5985198	-1	general secretion pathway protein GspC
	5984083	5992064	7981	Predicted by at least one method	WP_187109817.1		H7F35_RS28195	5985354	5985848	1	prepilin-type N-terminal cleavage/methylation domain-containing protein
	5984083	5992064	7981	Predicted by at least one method	WP_187109818.1	gspI	H7F35_RS28200	5985852	5986244	1	type II secretion system minor pseudopilin GspI
	5984083	5992064	7981	Predicted by at least one method	WP_187109819.1		H7F35_RS28205	5986245	5986856	1	prepilin-type N-terminal cleavage/methylation domain-containing protein
	5984083	5992064	7981	Predicted by at least one method	WP_187109820.1		H7F35_RS28210	5986902	5987396	1	protein tyrosine phosphatase
	5984083	5992064	7981	Predicted by at least one method	WP_187109821.1		H7F35_RS28215	5987422	5987805	1	PaaI family thioesterase
	5984083	5992064	7981	Predicted by at least one method	WP_187109822.1		H7F35_RS28220	5988084	5988587	1	hypothetical protein
	5984083	5992064	7981	Predicted by at least one method	WP_187109823.1		H7F35_RS28225	5988892	5990385	1	beta-propeller fold lactonase family protein
	5984083	5992064	7981	Predicted by at least one method	WP_187109824.1		H7F35_RS28230	5990532	5990954	-1	hypothetical protein
	5984083	5992064	7981	Predicted by at least one method	WP_187109825.1		H7F35_RS28235	5991116	5991463	-1	hypothetical protein
	5984083	5992064	7981	Predicted by at least one method	WP_187109826.1		H7F35_RS28240	5991747	5992064	-1	hypothetical protein
	5992477	5997157	4680	Predicted by at least one method	WP_187110968.1	nuoN	H7F35_RS00005	1	7388698	-1	NADH-quinone oxidoreductase subunit NuoN
	5992477	5997157	4680	Predicted by at least one method	WP_187109827.1		H7F35_RS28245	5992337	5993230	-1	LysR family transcriptional regulator
	5992477	5997157	4680	Predicted by at least one method	WP_187109828.1		H7F35_RS28250	5993323	5994072	1	SDR family oxidoreductase
	5992477	5997157	4680	Predicted by at least one method	WP_187109829.1		H7F35_RS28255	5994203	5995360	1	putative FMN-dependent luciferase-like monooxygenase
	5992477	5997157	4680	Predicted by at least one method	WP_187109830.1		H7F35_RS28260	5995357	5996004	1	CMD domain protein
	5992477	5997157	4680	Predicted by at least one method	WP_187109831.1		H7F35_RS28265	5996010	5996621	1	alkylhydroperoxidase domain protein
	5992477	5997157	4680	Predicted by at least one method	WP_187109832.1		H7F35_RS28270	5996701	5996985	1	LysR family transcriptional regulator
	5992477	5997157	4680	Predicted by at least one method	WP_187109833.1		H7F35_RS28275	5997000	5997905	-1	LysR family transcriptional regulator
	6034361	6038642	4281	Predicted by at least one method	WP_187110968.1	nuoN	H7F35_RS00005	1	7388698	-1	NADH-quinone oxidoreductase subunit NuoN
	6034361	6038642	4281	Predicted by at least one method	WP_187109856.1		H7F35_RS28395	6033714	6034538	1	methyltransferase, TIGR04325 family
	6034361	6038642	4281	Predicted by at least one method	WP_187114440.1		H7F35_RS28400	6034713	6035378	1	peptidoglycan DD-metalloendopeptidase family protein
	6034361	6038642	4281	Predicted by at least one method	WP_187109857.1		H7F35_RS28405	6035426	6035809	1	hypothetical protein
	6034361	6038642	4281	Predicted by at least one method	WP_187109858.1		H7F35_RS28410	6035886	6037118	1	TolC family protein
	6034361	6038642	4281	Predicted by at least one method	WP_187109859.1		H7F35_RS28415	6037115	6038617	1	efflux RND transporter periplasmic adaptor subunit
	6034361	6038642	4281	Predicted by at least one method			H7F35_RS28420	6038614	6041715	1	efflux RND transporter permease subunit
	6052347	6058675	6328	Predicted by at least one method	WP_187110968.1	nuoN	H7F35_RS00005	1	7388698	-1	NADH-quinone oxidoreductase subunit NuoN
	6052347	6058675	6328	Predicted by at least one method	WP_187109869.1	chrA	H7F35_RS28480	6051109	6052497	1	chromate efflux transporter
	6052347	6058675	6328	Predicted by at least one method	WP_187109870.1		H7F35_RS28485	6052508	6053584	-1	MBL fold metallo-hydrolase
	6052347	6058675	6328	Predicted by at least one method	WP_187109871.1		H7F35_RS28490	6053708	6054958	1	DNA repair exonuclease
	6052347	6058675	6328	Predicted by at least one method	WP_187109872.1		H7F35_RS28495	6054964	6058443	1	AAA family ATPase
	6052347	6058675	6328	Predicted by at least one method	WP_187109873.1	mrdA	H7F35_RS28500	6058498	6060474	1	penicillin-binding protein 2
	6061345	6066579	5234	Predicted by at least one method	WP_187110968.1	nuoN	H7F35_RS00005	1	7388698	-1	NADH-quinone oxidoreductase subunit NuoN
	6061345	6066579	5234	Predicted by at least one method	WP_187109874.1		H7F35_RS28505	6060497	6061450	-1	phosphate acetyltransferase
	6061345	6066579	5234	Predicted by at least one method	WP_187109875.1		H7F35_RS28510	6061539	6062423	-1	LysR family transcriptional regulator
	6061345	6066579	5234	Predicted by at least one method	WP_187109876.1		H7F35_RS28515	6062604	6063548	1	hypothetical protein
	6061345	6066579	5234	Predicted by at least one method	WP_187109877.1		H7F35_RS28520	6063587	6065272	1	hypothetical protein
	6061345	6066579	5234	Predicted by at least one method	WP_187114443.1		H7F35_RS28525	6065277	6065657	-1	hypothetical protein
	6061345	6066579	5234	Predicted by at least one method	WP_187109878.1		H7F35_RS28530	6065779	6066507	1	DUF1266 domain-containing protein
	6061345	6066579	5234	Predicted by at least one method	WP_187109879.1		H7F35_RS28535	6066559	6067419	-1	isocitrate lyase/PEP mutase family protein
	6080888	6086724	5836	Predicted by at least one method	WP_187110968.1	nuoN	H7F35_RS00005	1	7388698	-1	NADH-quinone oxidoreductase subunit NuoN
	6080888	6086724	5836	Predicted by at least one method	WP_187109890.1		H7F35_RS28595	6080282	6080968	-1	RraA family protein
	6080888	6086724	5836	Predicted by at least one method	WP_187109891.1		H7F35_RS28600	6080983	6081969	-1	tripartite tricarboxylate transporter substrate binding protein
	6080888	6086724	5836	Predicted by at least one method	WP_187109892.1		H7F35_RS28605	6081966	6083195	-1	pyridoxal phosphate-dependent aminotransferase
	6080888	6086724	5836	Predicted by at least one method	WP_187109893.1		H7F35_RS28610	6083298	6084302	1	LysR family transcriptional regulator
	6080888	6086724	5836	Predicted by at least one method	WP_187109894.1		H7F35_RS28615	6084552	6085775	1	CoA transferase
	6080888	6086724	5836	Predicted by at least one method	WP_187109895.1		H7F35_RS28620	6085782	6086948	1	acyl-CoA/acyl-ACP dehydrogenase
	6094560	6099483	4923	Predicted by at least one method	WP_187110968.1	nuoN	H7F35_RS00005	1	7388698	-1	NADH-quinone oxidoreductase subunit NuoN
	6094560	6099483	4923	Predicted by at least one method	WP_187109902.1		H7F35_RS28660	6093577	6094686	1	CoA transferase
	6094560	6099483	4923	Predicted by at least one method	WP_187109903.1		H7F35_RS28665	6094735	6097509	1	AAA family ATPase
	6094560	6099483	4923	Predicted by at least one method	WP_187109904.1		H7F35_RS28670	6097639	6098577	1	SDR family NAD(P)-dependent oxidoreductase
	6094560	6099483	4923	Predicted by at least one method	WP_187109905.1		H7F35_RS28675	6098623	6100194	1	acyl-CoA synthetase
	6115595	6120145	4550	Predicted by at least one method	WP_187110968.1	nuoN	H7F35_RS00005	1	7388698	-1	NADH-quinone oxidoreductase subunit NuoN
	6115595	6120145	4550	Predicted by at least one method	WP_187109918.1		H7F35_RS28755	6115595	6115882	1	hypothetical protein
	6115595	6120145	4550	Predicted by at least one method	WP_187109919.1		H7F35_RS28760	6115839	6116612	-1	DUF3304 domain-containing protein
	6115595	6120145	4550	Predicted by at least one method	WP_187109920.1		H7F35_RS28765	6116578	6118689	-1	DUF2235 domain-containing protein
	6115595	6120145	4550	Predicted by at least one method	WP_187109921.1		H7F35_RS28770	6118740	6119225	-1	DUF3304 domain-containing protein
	6115595	6120145	4550	Predicted by at least one method	WP_187109922.1		H7F35_RS28775	6119222	6120145	-1	DUF4123 domain-containing protein
	6115595	6120145	4550	Predicted by at least one method	WP_187109923.1		H7F35_RS28780	6120142	6123132	-1	type VI secretion system tip protein VgrG
	6115705	6127283	11578	Predicted by at least one method	WP_187110968.1	nuoN	H7F35_RS00005	1	7388698	-1	NADH-quinone oxidoreductase subunit NuoN
	6115705	6127283	11578	Predicted by at least one method	WP_187109918.1		H7F35_RS28755	6115595	6115882	1	hypothetical protein
	6115705	6127283	11578	Predicted by at least one method	WP_187109919.1		H7F35_RS28760	6115839	6116612	-1	DUF3304 domain-containing protein
	6115705	6127283	11578	Predicted by at least one method	WP_187109920.1		H7F35_RS28765	6116578	6118689	-1	DUF2235 domain-containing protein
	6115705	6127283	11578	Predicted by at least one method	WP_187109921.1		H7F35_RS28770	6118740	6119225	-1	DUF3304 domain-containing protein
	6115705	6127283	11578	Predicted by at least one method	WP_187109922.1		H7F35_RS28775	6119222	6120145	-1	DUF4123 domain-containing protein
	6115705	6127283	11578	Predicted by at least one method	WP_187109923.1		H7F35_RS28780	6120142	6123132	-1	type VI secretion system tip protein VgrG
	6115705	6127283	11578	Predicted by at least one method	WP_187109924.1		H7F35_RS28785	6123160	6123972	-1	hypothetical protein
	6115705	6127283	11578	Predicted by at least one method	WP_187109925.1		H7F35_RS28790	6124102	6124968	1	M15 family metallopeptidase
	6115705	6127283	11578	Predicted by at least one method	WP_187109926.1		H7F35_RS28795	6125027	6125320	1	PAAR domain-containing protein
	6115705	6127283	11578	Predicted by at least one method	WP_187109927.1		H7F35_RS28800	6125408	6126901	1	hypothetical protein
	6115705	6127283	11578	Predicted by at least one method	WP_187109928.1	tssM	H7F35_RS28805	6126926	6130750	1	type VI secretion system membrane subunit TssM
	6128776	6138417	9641	Predicted by at least one method	WP_187110968.1	nuoN	H7F35_RS00005	1	7388698	-1	NADH-quinone oxidoreductase subunit NuoN
	6128776	6138417	9641	Predicted by at least one method	WP_187109928.1	tssM	H7F35_RS28805	6126926	6130750	1	type VI secretion system membrane subunit TssM
	6128776	6138417	9641	Predicted by at least one method	WP_187109929.1	tagF	H7F35_RS28810	6130747	6131736	1	type VI secretion system-associated protein TagF
	6128776	6138417	9641	Predicted by at least one method	WP_187109930.1		H7F35_RS28815	6131744	6132565	1	OmpA family protein
	6128776	6138417	9641	Predicted by at least one method	WP_187109931.1	tssA	H7F35_RS28820	6132622	6133761	-1	type VI secretion system protein TssA
	6128776	6138417	9641	Predicted by at least one method	WP_187109932.1		H7F35_RS28825	6133758	6134552	-1	DotU family type IV/VI secretion system protein
	6128776	6138417	9641	Predicted by at least one method	WP_176661955.1	tssK	H7F35_RS28830	6134558	6135904	-1	type VI secretion system baseplate subunit TssK
	6128776	6138417	9641	Predicted by at least one method	WP_187109933.1	tssJ	H7F35_RS28835	6135968	6136588	-1	type VI secretion system lipoprotein TssJ
	6128776	6138417	9641	Predicted by at least one method	WP_187114449.1		H7F35_RS28840	6136849	6137505	1	hypothetical protein
	6128776	6138417	9641	Predicted by at least one method	WP_187109934.1	tssB	H7F35_RS28845	6137627	6138142	1	type VI secretion system contractile sheath small subunit
	6128776	6138417	9641	Predicted by at least one method	WP_187109935.1	tssC	H7F35_RS28850	6138145	6139635	1	type VI secretion system contractile sheath large subunit
	6145996	6165920	19924	Predicted by at least one method	WP_187110968.1	nuoN	H7F35_RS00005	1	7388698	-1	NADH-quinone oxidoreductase subunit NuoN
	6145996	6165920	19924	Predicted by at least one method	WP_187109939.1	tssH	H7F35_RS28875	6143820	6146552	1	type VI secretion system ATPase TssH
	6145996	6165920	19924	Predicted by at least one method	WP_187109940.1		H7F35_RS28880	6146591	6149458	1	type VI secretion system tip protein VgrG
	6145996	6165920	19924	Predicted by at least one method	WP_187109941.1		H7F35_RS28885	6149471	6150415	1	DUF4123 domain-containing protein
	6145996	6165920	19924	Predicted by at least one method	WP_187114450.1		H7F35_RS28890	6153186	6153812	1	hypothetical protein
	6145996	6165920	19924	Predicted by at least one method			H7F35_RS28895	6154411	6154740	1	hypothetical protein
	6145996	6165920	19924	Predicted by at least one method	WP_187114451.1		H7F35_RS28900	6155649	6155834	1	hypothetical protein
	6145996	6165920	19924	Predicted by at least one method	WP_187114452.1		H7F35_RS28905	6156310	6156717	1	hypothetical protein
	6145996	6165920	19924	Predicted by at least one method	WP_187109942.1		H7F35_RS28910	6156813	6157214	1	hypothetical protein
	6145996	6165920	19924	Predicted by at least one method	WP_187114453.1		H7F35_RS28915	6157349	6157699	1	hypothetical protein
	6145996	6165920	19924	Predicted by at least one method	WP_187114454.1		H7F35_RS28920	6157762	6160653	1	type VI secretion system tip protein VgrG
	6145996	6165920	19924	Predicted by at least one method	WP_187109943.1		H7F35_RS28925	6160650	6162206	1	hypothetical protein
	6145996	6165920	19924	Predicted by at least one method	WP_187109944.1		H7F35_RS28930	6162214	6163188	1	DUF1911 domain-containing protein
	6145996	6165920	19924	Predicted by at least one method			H7F35_RS28935	6163523	6164461	1	DUF1911 domain-containing protein
	6145996	6165920	19924	Predicted by at least one method	WP_187109945.1		H7F35_RS28940	6164736	6165197	1	ester cyclase
	6145996	6165920	19924	Predicted by at least one method	WP_187109946.1		H7F35_RS28945	6165179	6165703	-1	DUF2867 domain-containing protein
	6145996	6165920	19924	Predicted by at least one method	WP_187109947.1		H7F35_RS28950	6165839	6166360	-1	Lrp/AsnC family transcriptional regulator
	6160650	6165703	5053	Predicted by at least one method	WP_187110968.1	nuoN	H7F35_RS00005	1	7388698	-1	NADH-quinone oxidoreductase subunit NuoN
	6160650	6165703	5053	Predicted by at least one method	WP_187114454.1		H7F35_RS28920	6157762	6160653	1	type VI secretion system tip protein VgrG
	6160650	6165703	5053	Predicted by at least one method	WP_187109943.1		H7F35_RS28925	6160650	6162206	1	hypothetical protein
	6160650	6165703	5053	Predicted by at least one method	WP_187109944.1		H7F35_RS28930	6162214	6163188	1	DUF1911 domain-containing protein
	6160650	6165703	5053	Predicted by at least one method			H7F35_RS28935	6163523	6164461	1	DUF1911 domain-containing protein
	6160650	6165703	5053	Predicted by at least one method	WP_187109945.1		H7F35_RS28940	6164736	6165197	1	ester cyclase
	6160650	6165703	5053	Predicted by at least one method	WP_187109946.1		H7F35_RS28945	6165179	6165703	-1	DUF2867 domain-containing protein
	6169724	6179816	10092	Predicted by at least one method	WP_187110968.1	nuoN	H7F35_RS00005	1	7388698	-1	NADH-quinone oxidoreductase subunit NuoN
	6169724	6179816	10092	Predicted by at least one method	WP_187109948.1		H7F35_RS28955	6166453	6170061	1	indolepyruvate ferredoxin oxidoreductase family protein
	6169724	6179816	10092	Predicted by at least one method	WP_187109949.1		H7F35_RS28960	6170186	6170623	1	DoxX family protein
	6169724	6179816	10092	Predicted by at least one method	WP_187109950.1		H7F35_RS28965	6170815	6171411	1	phosphatase PAP2 family protein
	6169724	6179816	10092	Predicted by at least one method	WP_187109951.1		H7F35_RS28970	6171481	6173265	-1	tannase/feruloyl esterase family alpha/beta hydrolase
	6169724	6179816	10092	Predicted by at least one method	WP_187109952.1		H7F35_RS28975	6173505	6174680	1	alpha/beta hydrolase
	6169724	6179816	10092	Predicted by at least one method	WP_187109953.1		H7F35_RS28980	6174677	6175405	1	enoyl-CoA hydratase/isomerase family protein
	6169724	6179816	10092	Predicted by at least one method	WP_187109954.1		H7F35_RS28985	6175457	6176440	1	tripartite tricarboxylate transporter substrate binding protein
	6169724	6179816	10092	Predicted by at least one method	WP_187109955.1		H7F35_RS28990	6176483	6177250	1	alpha/beta hydrolase
	6169724	6179816	10092	Predicted by at least one method	WP_187109956.1		H7F35_RS28995	6177273	6178046	-1	IclR family transcriptional regulator
	6169724	6179816	10092	Predicted by at least one method	WP_187109957.1		H7F35_RS29000	6178227	6178988	1	SDR family oxidoreductase
	6169724	6179816	10092	Predicted by at least one method	WP_187109958.1		H7F35_RS29005	6179007	6179330	1	NIPSNAP family protein
	6169724	6179816	10092	Predicted by at least one method	WP_187109959.1		H7F35_RS29010	6179353	6180663	1	homogentisate 1,2-dioxygenase
	6180568	6189882	9314	Predicted by at least one method	WP_187110968.1	nuoN	H7F35_RS00005	1	7388698	-1	NADH-quinone oxidoreductase subunit NuoN
	6180568	6189882	9314	Predicted by at least one method	WP_187109959.1		H7F35_RS29010	6179353	6180663	1	homogentisate 1,2-dioxygenase
	6180568	6189882	9314	Predicted by at least one method	WP_187109960.1		H7F35_RS29015	6180687	6181658	1	tripartite tricarboxylate transporter substrate binding protein
	6180568	6189882	9314	Predicted by at least one method	WP_187114455.1		H7F35_RS29020	6181694	6182254	1	NAD(P)H-dependent oxidoreductase
	6180568	6189882	9314	Predicted by at least one method	WP_187109961.1		H7F35_RS29025	6182304	6183050	1	hypothetical protein
	6180568	6189882	9314	Predicted by at least one method	WP_187109962.1		H7F35_RS29030	6183198	6186140	1	Tn3 family transposase
	6180568	6189882	9314	Predicted by at least one method	WP_187109963.1		H7F35_RS29035	6186420	6186716	1	hypothetical protein
	6180568	6189882	9314	Predicted by at least one method	WP_187109964.1		H7F35_RS29040	6186994	6187416	1	YXWGXW repeat-containing protein
	6180568	6189882	9314	Predicted by at least one method	WP_187109965.1		H7F35_RS29045	6187784	6188863	-1	YadA-like family protein
	6180568	6189882	9314	Predicted by at least one method	WP_187109966.1		H7F35_RS29050	6189764	6190201	-1	YeeE/YedE family protein
	6191059	6216047	24988	Predicted by at least one method	WP_187110968.1	nuoN	H7F35_RS00005	1	7388698	-1	NADH-quinone oxidoreductase subunit NuoN
	6191059	6216047	24988	Predicted by at least one method	WP_187109969.1		H7F35_RS29065	6191059	6191952	1	MBL fold metallo-hydrolase
	6191059	6216047	24988	Predicted by at least one method			H7F35_RS29070	6192076	6192201	-1	Tn3 family transposase
	6191059	6216047	24988	Predicted by at least one method	WP_187109970.1		H7F35_RS29075	6192310	6193680	-1	two-component sensor histidine kinase
	6191059	6216047	24988	Predicted by at least one method	WP_187109971.1		H7F35_RS29080	6193656	6194321	-1	response regulator transcription factor
	6191059	6216047	24988	Predicted by at least one method	WP_187109972.1		H7F35_RS29085	6194353	6194904	-1	cytochrome b
	6191059	6216047	24988	Predicted by at least one method	WP_187109973.1		H7F35_RS29090	6194944	6195702	-1	hypothetical protein
	6191059	6216047	24988	Predicted by at least one method	WP_187109974.1		H7F35_RS29095	6195719	6196171	-1	hypothetical protein
	6191059	6216047	24988	Predicted by at least one method	WP_187109975.1		H7F35_RS29100	6196200	6196982	-1	hypothetical protein
	6191059	6216047	24988	Predicted by at least one method	WP_187109976.1		H7F35_RS29105	6197052	6197648	-1	undecaprenyl-diphosphatase
	6191059	6216047	24988	Predicted by at least one method	WP_187109977.1		H7F35_RS29110	6197705	6198040	-1	PepSY domain-containing protein
	6191059	6216047	24988	Predicted by at least one method	WP_187109978.1		H7F35_RS29115	6198396	6198845	1	hypothetical protein
	6191059	6216047	24988	Predicted by at least one method	WP_187109979.1		H7F35_RS29120	6199027	6199614	1	phosphatase PAP2 family protein
	6191059	6216047	24988	Predicted by at least one method	WP_187109980.1		H7F35_RS29125	6199611	6201248	1	glycosyltransferase family 39 protein
	6191059	6216047	24988	Predicted by at least one method	WP_187109981.1		H7F35_RS29130	6201521	6201892	-1	hypothetical protein
	6191059	6216047	24988	Predicted by at least one method	WP_187109982.1		H7F35_RS29135	6201934	6202230	1	hypothetical protein
	6191059	6216047	24988	Predicted by at least one method	WP_187109983.1		H7F35_RS29140	6202396	6203442	-1	DNA-binding protein
	6191059	6216047	24988	Predicted by at least one method	WP_187109984.1		H7F35_RS29145	6203558	6204727	1	tyrosine-type recombinase/integrase
	6191059	6216047	24988	Predicted by at least one method	WP_187109985.1		H7F35_RS29150	6204865	6205056	1	hypothetical protein
	6191059	6216047	24988	Predicted by at least one method	WP_187109986.1		H7F35_RS29155	6205278	6206489	-1	MFS transporter
	6191059	6216047	24988	Predicted by at least one method			H7F35_RS29160	6206594	6207124	-1	chromate resistance protein ChrB
	6191059	6216047	24988	Predicted by at least one method	WP_187109987.1		H7F35_RS29165	6207215	6207598	1	DUF1232 domain-containing protein
	6191059	6216047	24988	Predicted by at least one method	WP_187109988.1		H7F35_RS29170	6207612	6207881	1	DUF1232 domain-containing protein
	6191059	6216047	24988	Predicted by at least one method	WP_187109989.1		H7F35_RS29175	6208190	6208834	-1	carbonic anhydrase
	6191059	6216047	24988	Predicted by at least one method	WP_187109990.1		H7F35_RS29180	6209850	6210236	1	helix-turn-helix domain-containing protein
	6191059	6216047	24988	Predicted by at least one method	WP_187109991.1		H7F35_RS29185	6210266	6211123	-1	winged helix-turn-helix domain-containing protein
	6191059	6216047	24988	Predicted by at least one method	WP_187109992.1		H7F35_RS29190	6211297	6211887	-1	hypothetical protein
	6191059	6216047	24988	Predicted by at least one method	WP_187109993.1		H7F35_RS29195	6212048	6212506	1	MerR family DNA-binding protein
	6191059	6216047	24988	Predicted by at least one method	WP_187114521.1		H7F35_RS29200	6212677	6212946	-1	hypothetical protein
	6191059	6216047	24988	Predicted by at least one method	WP_187109994.1		H7F35_RS29205	6213044	6213454	-1	Hsp20/alpha crystallin family protein
	6191059	6216047	24988	Predicted by at least one method	WP_187109995.1		H7F35_RS29210	6213488	6213925	-1	Hsp20/alpha crystallin family protein
	6191059	6216047	24988	Predicted by at least one method	WP_187109996.1		H7F35_RS29215	6214036	6214371	-1	hypothetical protein
	6191059	6216047	24988	Predicted by at least one method	WP_187109997.1		H7F35_RS29220	6214832	6215389	1	fasciclin domain-containing protein
	6191059	6216047	24988	Predicted by at least one method	WP_187109998.1		H7F35_RS29225	6215763	6216047	-1	hypothetical protein
	6200271	6205755	5484	Predicted by at least one method	WP_187110968.1	nuoN	H7F35_RS00005	1	7388698	-1	NADH-quinone oxidoreductase subunit NuoN
	6200271	6205755	5484	Predicted by at least one method	WP_187109980.1		H7F35_RS29125	6199611	6201248	1	glycosyltransferase family 39 protein
	6200271	6205755	5484	Predicted by at least one method	WP_187109981.1		H7F35_RS29130	6201521	6201892	-1	hypothetical protein
	6200271	6205755	5484	Predicted by at least one method	WP_187109982.1		H7F35_RS29135	6201934	6202230	1	hypothetical protein
	6200271	6205755	5484	Predicted by at least one method	WP_187109983.1		H7F35_RS29140	6202396	6203442	-1	DNA-binding protein
	6200271	6205755	5484	Predicted by at least one method	WP_187109984.1		H7F35_RS29145	6203558	6204727	1	tyrosine-type recombinase/integrase
	6200271	6205755	5484	Predicted by at least one method	WP_187109985.1		H7F35_RS29150	6204865	6205056	1	hypothetical protein
	6200271	6205755	5484	Predicted by at least one method	WP_187109986.1		H7F35_RS29155	6205278	6206489	-1	MFS transporter
	6206464	6213054	6590	Predicted by at least one method	WP_187110968.1	nuoN	H7F35_RS00005	1	7388698	-1	NADH-quinone oxidoreductase subunit NuoN
	6206464	6213054	6590	Predicted by at least one method	WP_187109986.1		H7F35_RS29155	6205278	6206489	-1	MFS transporter
	6206464	6213054	6590	Predicted by at least one method			H7F35_RS29160	6206594	6207124	-1	chromate resistance protein ChrB
	6206464	6213054	6590	Predicted by at least one method	WP_187109987.1		H7F35_RS29165	6207215	6207598	1	DUF1232 domain-containing protein
	6206464	6213054	6590	Predicted by at least one method	WP_187109988.1		H7F35_RS29170	6207612	6207881	1	DUF1232 domain-containing protein
	6206464	6213054	6590	Predicted by at least one method	WP_187109989.1		H7F35_RS29175	6208190	6208834	-1	carbonic anhydrase
	6206464	6213054	6590	Predicted by at least one method	WP_187109990.1		H7F35_RS29180	6209850	6210236	1	helix-turn-helix domain-containing protein
	6206464	6213054	6590	Predicted by at least one method	WP_187109991.1		H7F35_RS29185	6210266	6211123	-1	winged helix-turn-helix domain-containing protein
	6206464	6213054	6590	Predicted by at least one method	WP_187109992.1		H7F35_RS29190	6211297	6211887	-1	hypothetical protein
	6206464	6213054	6590	Predicted by at least one method	WP_187109993.1		H7F35_RS29195	6212048	6212506	1	MerR family DNA-binding protein
	6206464	6213054	6590	Predicted by at least one method	WP_187114521.1		H7F35_RS29200	6212677	6212946	-1	hypothetical protein
	6206464	6213054	6590	Predicted by at least one method	WP_187109994.1		H7F35_RS29205	6213044	6213454	-1	Hsp20/alpha crystallin family protein
	6207215	6214371	7156	Predicted by at least one method	WP_187110968.1	nuoN	H7F35_RS00005	1	7388698	-1	NADH-quinone oxidoreductase subunit NuoN
	6207215	6214371	7156	Predicted by at least one method	WP_187109987.1		H7F35_RS29165	6207215	6207598	1	DUF1232 domain-containing protein
	6207215	6214371	7156	Predicted by at least one method	WP_187109988.1		H7F35_RS29170	6207612	6207881	1	DUF1232 domain-containing protein
	6207215	6214371	7156	Predicted by at least one method	WP_187109989.1		H7F35_RS29175	6208190	6208834	-1	carbonic anhydrase
	6207215	6214371	7156	Predicted by at least one method	WP_187109990.1		H7F35_RS29180	6209850	6210236	1	helix-turn-helix domain-containing protein
	6207215	6214371	7156	Predicted by at least one method	WP_187109991.1		H7F35_RS29185	6210266	6211123	-1	winged helix-turn-helix domain-containing protein
	6207215	6214371	7156	Predicted by at least one method	WP_187109992.1		H7F35_RS29190	6211297	6211887	-1	hypothetical protein
	6207215	6214371	7156	Predicted by at least one method	WP_187109993.1		H7F35_RS29195	6212048	6212506	1	MerR family DNA-binding protein
	6207215	6214371	7156	Predicted by at least one method	WP_187114521.1		H7F35_RS29200	6212677	6212946	-1	hypothetical protein
	6207215	6214371	7156	Predicted by at least one method	WP_187109994.1		H7F35_RS29205	6213044	6213454	-1	Hsp20/alpha crystallin family protein
	6207215	6214371	7156	Predicted by at least one method	WP_187109995.1		H7F35_RS29210	6213488	6213925	-1	Hsp20/alpha crystallin family protein
	6207215	6214371	7156	Predicted by at least one method	WP_187109996.1		H7F35_RS29215	6214036	6214371	-1	hypothetical protein
	6215386	6225309	9923	Predicted by at least one method	WP_187110968.1	nuoN	H7F35_RS00005	1	7388698	-1	NADH-quinone oxidoreductase subunit NuoN
	6215386	6225309	9923	Predicted by at least one method	WP_187109997.1		H7F35_RS29220	6214832	6215389	1	fasciclin domain-containing protein
	6215386	6225309	9923	Predicted by at least one method	WP_187109998.1		H7F35_RS29225	6215763	6216047	-1	hypothetical protein
	6215386	6225309	9923	Predicted by at least one method			H7F35_RS29230	6216223	6216595	1	response regulator
	6215386	6225309	9923	Predicted by at least one method	WP_187109999.1		H7F35_RS29235	6216680	6217474	-1	response regulator transcription factor
	6215386	6225309	9923	Predicted by at least one method			H7F35_RS29240	6217746	6218863	1	HAMP domain-containing histidine kinase
	6215386	6225309	9923	Predicted by at least one method	WP_187110000.1		H7F35_RS29245	6219027	6219440	-1	Tn3 family transposase
	6215386	6225309	9923	Predicted by at least one method	WP_187110001.1		H7F35_RS29250	6219508	6222132	-1	autotransporter outer membrane beta-barrel domain-containing protein
	6215386	6225309	9923	Predicted by at least one method	WP_187110002.1		H7F35_RS29255	6222585	6222731	1	hypothetical protein
	6215386	6225309	9923	Predicted by at least one method	WP_187110003.1		H7F35_RS29260	6223252	6223653	1	MerR family DNA-binding protein
	6215386	6225309	9923	Predicted by at least one method	WP_187110004.1		H7F35_RS29265	6223978	6224205	1	hypothetical protein
	6215386	6225309	9923	Predicted by at least one method	WP_187110005.1		H7F35_RS29270	6224290	6225597	-1	cytochrome c
	6240289	6244351	4062	Predicted by at least one method	WP_187110968.1	nuoN	H7F35_RS00005	1	7388698	-1	NADH-quinone oxidoreductase subunit NuoN
	6240289	6244351	4062	Predicted by at least one method	WP_187110022.1		H7F35_RS29355	6240026	6240925	1	alpha/beta hydrolase
	6240289	6244351	4062	Predicted by at least one method	WP_187110023.1		H7F35_RS29360	6241010	6241582	-1	SGNH/GDSL hydrolase family protein
	6240289	6244351	4062	Predicted by at least one method	WP_187110024.1		H7F35_RS29365	6242719	6246990	1	YadA-like family protein
	6247614	6255113	7499	Predicted by at least one method	WP_187110968.1	nuoN	H7F35_RS00005	1	7388698	-1	NADH-quinone oxidoreductase subunit NuoN
	6247614	6255113	7499	Predicted by at least one method	WP_187110025.1		H7F35_RS29370	6247002	6247916	1	OmpA family protein
	6247614	6255113	7499	Predicted by at least one method	WP_187110026.1		H7F35_RS29375	6248328	6248918	1	undecaprenyl-diphosphatase
	6247614	6255113	7499	Predicted by at least one method	WP_187110027.1		H7F35_RS29380	6248934	6249590	1	response regulator
	6247614	6255113	7499	Predicted by at least one method	WP_187110028.1		H7F35_RS29385	6249593	6250972	1	sensor histidine kinase N-terminal domain-containing protein
	6247614	6255113	7499	Predicted by at least one method	WP_187110029.1		H7F35_RS29390	6250981	6251631	-1	DedA family protein
	6247614	6255113	7499	Predicted by at least one method	WP_187110030.1		H7F35_RS29395	6251743	6254712	-1	Tn3 family transposase
	6247614	6255113	7499	Predicted by at least one method	WP_187114456.1		H7F35_RS29400	6255046	6255891	-1	OmpA family protein
	6251743	6281192	29449	Predicted by at least one method	WP_187110968.1	nuoN	H7F35_RS00005	1	7388698	-1	NADH-quinone oxidoreductase subunit NuoN
	6251743	6281192	29449	Predicted by at least one method	WP_187110030.1		H7F35_RS29395	6251743	6254712	-1	Tn3 family transposase
	6251743	6281192	29449	Predicted by at least one method	WP_187114456.1		H7F35_RS29400	6255046	6255891	-1	OmpA family protein
	6251743	6281192	29449	Predicted by at least one method	WP_187110031.1		H7F35_RS29405	6255921	6260717	-1	YadA-like family protein
	6251743	6281192	29449	Predicted by at least one method	WP_187110032.1		H7F35_RS29410	6261410	6261661	1	hypothetical protein
	6251743	6281192	29449	Predicted by at least one method	WP_187110033.1		H7F35_RS29415	6261846	6265094	1	autotransporter outer membrane beta-barrel domain-containing protein
	6251743	6281192	29449	Predicted by at least one method			H7F35_RS29420	6265646	6265954	1	tyrosine-type recombinase/integrase
	6251743	6281192	29449	Predicted by at least one method	WP_187110034.1		H7F35_RS29425	6266291	6266629	-1	collagen-like protein
	6251743	6281192	29449	Predicted by at least one method	WP_187110035.1		H7F35_RS29430	6266864	6267157	-1	hypothetical protein
	6251743	6281192	29449	Predicted by at least one method	WP_187110036.1		H7F35_RS29435	6267536	6267691	1	hypothetical protein
	6251743	6281192	29449	Predicted by at least one method	WP_187110037.1		H7F35_RS29440	6267912	6268133	1	hypothetical protein
	6251743	6281192	29449	Predicted by at least one method	WP_187110038.1		H7F35_RS29445	6268996	6270120	1	HAMP domain-containing histidine kinase
	6251743	6281192	29449	Predicted by at least one method	WP_187110039.1		H7F35_RS29450	6270157	6270408	1	hypothetical protein
	6251743	6281192	29449	Predicted by at least one method	WP_187110040.1		H7F35_RS29455	6270574	6271290	1	Crp/Fnr family transcriptional regulator
	6251743	6281192	29449	Predicted by at least one method	WP_187110041.1		H7F35_RS29460	6271472	6272164	1	Crp/Fnr family transcriptional regulator
	6251743	6281192	29449	Predicted by at least one method	WP_187110042.1		H7F35_RS29465	6272208	6273497	1	divalent metal cation transporter
	6251743	6281192	29449	Predicted by at least one method	WP_187110043.1		H7F35_RS29470	6273574	6273732	1	DUF3309 domain-containing protein
	6251743	6281192	29449	Predicted by at least one method	WP_187110044.1		H7F35_RS29475	6274029	6274301	1	hypothetical protein
	6251743	6281192	29449	Predicted by at least one method	WP_187110045.1		H7F35_RS29480	6274643	6275014	1	STAS/SEC14 domain-containing protein
	6251743	6281192	29449	Predicted by at least one method	WP_187110046.1		H7F35_RS29485	6275127	6275342	1	hypothetical protein
	6251743	6281192	29449	Predicted by at least one method	WP_187110047.1		H7F35_RS29490	6275426	6276595	-1	tyrosine-type recombinase/integrase
	6251743	6281192	29449	Predicted by at least one method	WP_187110048.1		H7F35_RS29495	6276711	6277757	1	DNA-binding protein
	6251743	6281192	29449	Predicted by at least one method	WP_187110049.1		H7F35_RS29500	6277865	6278668	1	hypothetical protein
	6251743	6281192	29449	Predicted by at least one method	WP_187110050.1		H7F35_RS29505	6278679	6278990	-1	hypothetical protein
	6251743	6281192	29449	Predicted by at least one method	WP_187110051.1		H7F35_RS29510	6279019	6279390	1	hypothetical protein
	6251743	6281192	29449	Predicted by at least one method	WP_187110052.1		H7F35_RS29515	6279718	6279972	-1	hypothetical protein
	6251743	6281192	29449	Predicted by at least one method	WP_187110053.1		H7F35_RS29520	6280792	6280983	1	hypothetical protein
	6251743	6281192	29449	Predicted by at least one method	WP_187110054.1		H7F35_RS29525	6280980	6281192	1	antitoxin VbhA family protein
	6265090	6270626	5536	Predicted by at least one method	WP_187110968.1	nuoN	H7F35_RS00005	1	7388698	-1	NADH-quinone oxidoreductase subunit NuoN
	6265090	6270626	5536	Predicted by at least one method	WP_187110033.1		H7F35_RS29415	6261846	6265094	1	autotransporter outer membrane beta-barrel domain-containing protein
	6265090	6270626	5536	Predicted by at least one method			H7F35_RS29420	6265646	6265954	1	tyrosine-type recombinase/integrase
	6265090	6270626	5536	Predicted by at least one method	WP_187110034.1		H7F35_RS29425	6266291	6266629	-1	collagen-like protein
	6265090	6270626	5536	Predicted by at least one method	WP_187110035.1		H7F35_RS29430	6266864	6267157	-1	hypothetical protein
	6265090	6270626	5536	Predicted by at least one method	WP_187110036.1		H7F35_RS29435	6267536	6267691	1	hypothetical protein
	6265090	6270626	5536	Predicted by at least one method	WP_187110037.1		H7F35_RS29440	6267912	6268133	1	hypothetical protein
	6265090	6270626	5536	Predicted by at least one method	WP_187110038.1		H7F35_RS29445	6268996	6270120	1	HAMP domain-containing histidine kinase
	6265090	6270626	5536	Predicted by at least one method	WP_187110039.1		H7F35_RS29450	6270157	6270408	1	hypothetical protein
	6265090	6270626	5536	Predicted by at least one method	WP_187110040.1		H7F35_RS29455	6270574	6271290	1	Crp/Fnr family transcriptional regulator
	6266291	6270408	4117	Predicted by at least one method	WP_187110968.1	nuoN	H7F35_RS00005	1	7388698	-1	NADH-quinone oxidoreductase subunit NuoN
	6266291	6270408	4117	Predicted by at least one method	WP_187110034.1		H7F35_RS29425	6266291	6266629	-1	collagen-like protein
	6266291	6270408	4117	Predicted by at least one method	WP_187110035.1		H7F35_RS29430	6266864	6267157	-1	hypothetical protein
	6266291	6270408	4117	Predicted by at least one method	WP_187110036.1		H7F35_RS29435	6267536	6267691	1	hypothetical protein
	6266291	6270408	4117	Predicted by at least one method	WP_187110037.1		H7F35_RS29440	6267912	6268133	1	hypothetical protein
	6266291	6270408	4117	Predicted by at least one method	WP_187110038.1		H7F35_RS29445	6268996	6270120	1	HAMP domain-containing histidine kinase
	6266291	6270408	4117	Predicted by at least one method	WP_187110039.1		H7F35_RS29450	6270157	6270408	1	hypothetical protein
	6273725	6279777	6052	Predicted by at least one method	WP_187110968.1	nuoN	H7F35_RS00005	1	7388698	-1	NADH-quinone oxidoreductase subunit NuoN
	6273725	6279777	6052	Predicted by at least one method	WP_187110043.1		H7F35_RS29470	6273574	6273732	1	DUF3309 domain-containing protein
	6273725	6279777	6052	Predicted by at least one method	WP_187110044.1		H7F35_RS29475	6274029	6274301	1	hypothetical protein
	6273725	6279777	6052	Predicted by at least one method	WP_187110045.1		H7F35_RS29480	6274643	6275014	1	STAS/SEC14 domain-containing protein
	6273725	6279777	6052	Predicted by at least one method	WP_187110046.1		H7F35_RS29485	6275127	6275342	1	hypothetical protein
	6273725	6279777	6052	Predicted by at least one method	WP_187110047.1		H7F35_RS29490	6275426	6276595	-1	tyrosine-type recombinase/integrase
	6273725	6279777	6052	Predicted by at least one method	WP_187110048.1		H7F35_RS29495	6276711	6277757	1	DNA-binding protein
	6273725	6279777	6052	Predicted by at least one method	WP_187110049.1		H7F35_RS29500	6277865	6278668	1	hypothetical protein
	6273725	6279777	6052	Predicted by at least one method	WP_187110050.1		H7F35_RS29505	6278679	6278990	-1	hypothetical protein
	6273725	6279777	6052	Predicted by at least one method	WP_187110051.1		H7F35_RS29510	6279019	6279390	1	hypothetical protein
	6273725	6279777	6052	Predicted by at least one method	WP_187110052.1		H7F35_RS29515	6279718	6279972	-1	hypothetical protein
	6274643	6279390	4747	Predicted by at least one method	WP_187110968.1	nuoN	H7F35_RS00005	1	7388698	-1	NADH-quinone oxidoreductase subunit NuoN
	6274643	6279390	4747	Predicted by at least one method	WP_187110045.1		H7F35_RS29480	6274643	6275014	1	STAS/SEC14 domain-containing protein
	6274643	6279390	4747	Predicted by at least one method	WP_187110046.1		H7F35_RS29485	6275127	6275342	1	hypothetical protein
	6274643	6279390	4747	Predicted by at least one method	WP_187110047.1		H7F35_RS29490	6275426	6276595	-1	tyrosine-type recombinase/integrase
	6274643	6279390	4747	Predicted by at least one method	WP_187110048.1		H7F35_RS29495	6276711	6277757	1	DNA-binding protein
	6274643	6279390	4747	Predicted by at least one method	WP_187110049.1		H7F35_RS29500	6277865	6278668	1	hypothetical protein
	6274643	6279390	4747	Predicted by at least one method	WP_187110050.1		H7F35_RS29505	6278679	6278990	-1	hypothetical protein
	6274643	6279390	4747	Predicted by at least one method	WP_187110051.1		H7F35_RS29510	6279019	6279390	1	hypothetical protein
	6372049	6387061	15012	Predicted by at least one method	WP_187110968.1	nuoN	H7F35_RS00005	1	7388698	-1	NADH-quinone oxidoreductase subunit NuoN
	6372049	6387061	15012	Predicted by at least one method	WP_187110135.1		H7F35_RS29970	6371295	6372230	1	LysR family transcriptional regulator
	6372049	6387061	15012	Predicted by at least one method	WP_187110136.1		H7F35_RS29975	6372240	6384521	-1	hypothetical protein
	6372049	6387061	15012	Predicted by at least one method	WP_187110137.1		H7F35_RS29980	6384551	6385585	-1	EscU/YscU/HrcU family type III secretion system export apparatus switch protein
	6372049	6387061	15012	Predicted by at least one method	WP_187110138.1	sctT	H7F35_RS29985	6385596	6386375	-1	type III secretion system export apparatus subunit SctT
	6372049	6387061	15012	Predicted by at least one method	WP_187110139.1		H7F35_RS29990	6386395	6386883	-1	serine kinase
	6372049	6387061	15012	Predicted by at least one method	WP_187114463.1		H7F35_RS29995	6386880	6388229	-1	FliI/YscN family ATPase
	6398639	6414338	15699	Predicted by at least one method	WP_187110968.1	nuoN	H7F35_RS00005	1	7388698	-1	NADH-quinone oxidoreductase subunit NuoN
	6398639	6414338	15699	Predicted by at least one method	WP_187110149.1	sctR	H7F35_RS30050	6397996	6398655	1	type III secretion system export apparatus subunit SctR
	6398639	6414338	15699	Predicted by at least one method	WP_187110150.1		H7F35_RS30055	6398765	6398926	1	hypothetical protein
	6398639	6414338	15699	Predicted by at least one method	WP_187110151.1		H7F35_RS30060	6398993	6399613	-1	pyridoxamine 5'-phosphate oxidase family protein
	6398639	6414338	15699	Predicted by at least one method	WP_187110152.1		H7F35_RS30065	6399659	6400825	-1	MFS transporter
	6398639	6414338	15699	Predicted by at least one method	WP_187110153.1		H7F35_RS30070	6400904	6401791	1	LysR family transcriptional regulator
	6398639	6414338	15699	Predicted by at least one method	WP_187110154.1		H7F35_RS30075	6401788	6402645	-1	NmrA family NAD(P)-binding protein
	6398639	6414338	15699	Predicted by at least one method	WP_187110155.1		H7F35_RS30080	6402752	6403678	1	LysR family transcriptional regulator
	6398639	6414338	15699	Predicted by at least one method	WP_187110156.1		H7F35_RS30085	6403773	6404993	1	MFS transporter
	6398639	6414338	15699	Predicted by at least one method	WP_187110157.1		H7F35_RS30090	6405001	6405930	-1	LysR family transcriptional regulator
	6398639	6414338	15699	Predicted by at least one method	WP_187110158.1		H7F35_RS30095	6406183	6406962	1	5-oxoprolinase subunit PxpA
	6398639	6414338	15699	Predicted by at least one method	WP_187110159.1		H7F35_RS30100	6407002	6407250	1	biotin carboxyl carrier domain-containing protein
	6398639	6414338	15699	Predicted by at least one method	WP_187110160.1		H7F35_RS30105	6407270	6408664	1	acetyl-CoA carboxylase biotin carboxylase subunit
	6398639	6414338	15699	Predicted by at least one method	WP_187110161.1		H7F35_RS30110	6408661	6409560	1	allophanate hydrolase subunit 1
	6398639	6414338	15699	Predicted by at least one method	WP_187110162.1		H7F35_RS30115	6409550	6410527	1	biotin-dependent carboxyltransferase
	6398639	6414338	15699	Predicted by at least one method	WP_187110163.1	torT	H7F35_RS30120	6410583	6411668	1	TMAO reductase system periplasmic protein TorT
	6398639	6414338	15699	Predicted by at least one method	WP_187110164.1		H7F35_RS30125	6411681	6413186	1	sugar ABC transporter ATP-binding protein
	6398639	6414338	15699	Predicted by at least one method	WP_187110165.1		H7F35_RS30130	6413183	6414238	1	ABC transporter permease
	6398639	6414338	15699	Predicted by at least one method	WP_187110166.1	gabT	H7F35_RS30135	6414294	6415574	1	4-aminobutyrate--2-oxoglutarate transaminase
	6495901	6500546	4645	Predicted by at least one method	WP_187110968.1	nuoN	H7F35_RS00005	1	7388698	-1	NADH-quinone oxidoreductase subunit NuoN
	6495901	6500546	4645	Predicted by at least one method	WP_187110226.1		H7F35_RS30455	6494315	6495970	1	alpha-D-glucose phosphate-specific phosphoglucomutase
	6495901	6500546	4645	Predicted by at least one method	WP_187114468.1		H7F35_RS30460	6495986	6496384	1	DNA-binding protein
	6495901	6500546	4645	Predicted by at least one method	WP_187110227.1		H7F35_RS30465	6496404	6497483	-1	aldo/keto reductase
	6495901	6500546	4645	Predicted by at least one method	WP_187110228.1		H7F35_RS30470	6497480	6497833	-1	TIGR04076 family protein
	6495901	6500546	4645	Predicted by at least one method	WP_187110229.1		H7F35_RS30475	6497850	6498386	-1	cupin domain-containing protein
	6495901	6500546	4645	Predicted by at least one method	WP_187110230.1		H7F35_RS30480	6498611	6498910	1	DUF3311 domain-containing protein
	6495901	6500546	4645	Predicted by at least one method	WP_187110231.1		H7F35_RS30485	6498907	6500418	1	sodium:solute symporter family protein
	6495901	6500546	4645	Predicted by at least one method	WP_187110232.1		H7F35_RS30490	6500437	6501807	-1	homoserine dehydrogenase
	6569559	6575838	6279	Predicted by at least one method	WP_187110968.1	nuoN	H7F35_RS00005	1	7388698	-1	NADH-quinone oxidoreductase subunit NuoN
	6569559	6575838	6279	Predicted by at least one method	WP_187110295.1	msrA	H7F35_RS30835	6568904	6569605	1	peptide-methionine (S)-S-oxide reductase MsrA
	6569559	6575838	6279	Predicted by at least one method	WP_187110296.1		H7F35_RS30840	6569610	6570374	-1	response regulator transcription factor
	6569559	6575838	6279	Predicted by at least one method	WP_187114472.1		H7F35_RS30845	6570374	6571198	-1	DeoR/GlpR transcriptional regulator
	6569559	6575838	6279	Predicted by at least one method	WP_187110297.1	araD	H7F35_RS30850	6571289	6571984	-1	L-ribulose-5-phosphate 4-epimerase AraD
	6569559	6575838	6279	Predicted by at least one method	WP_187114473.1		H7F35_RS30855	6571971	6573629	-1	ribulokinase
	6569559	6575838	6279	Predicted by at least one method	WP_187110298.1		H7F35_RS30860	6573638	6574663	-1	ribose ABC transporter permease
	6569559	6575838	6279	Predicted by at least one method	WP_187110299.1		H7F35_RS30865	6574699	6575418	-1	HAD family phosphatase
	6569559	6575838	6279	Predicted by at least one method	WP_187114474.1		H7F35_RS30870	6575415	6576905	-1	sugar ABC transporter ATP-binding protein
	6625697	6631110	5413	Predicted by at least one method	WP_187110968.1	nuoN	H7F35_RS00005	1	7388698	-1	NADH-quinone oxidoreductase subunit NuoN
	6625697	6631110	5413	Predicted by at least one method	WP_187110341.1		H7F35_RS31090	6625383	6625745	1	response regulator
	6625697	6631110	5413	Predicted by at least one method	WP_187110342.1		H7F35_RS31095	6625913	6626647	1	FadR family transcriptional regulator
	6625697	6631110	5413	Predicted by at least one method	WP_187110343.1		H7F35_RS31100	6626712	6627557	1	transporter substrate-binding domain-containing protein
	6625697	6631110	5413	Predicted by at least one method	WP_187110344.1		H7F35_RS31105	6627599	6628447	1	transporter substrate-binding domain-containing protein
	6625697	6631110	5413	Predicted by at least one method	WP_187110345.1		H7F35_RS31110	6628582	6629619	1	L-idonate 5-dehydrogenase
	6625697	6631110	5413	Predicted by at least one method	WP_187110346.1		H7F35_RS31115	6629633	6630298	1	amino acid ABC transporter permease
	6625697	6631110	5413	Predicted by at least one method	WP_187110347.1		H7F35_RS31120	6630312	6630971	1	amino acid ABC transporter permease
	6625697	6631110	5413	Predicted by at least one method	WP_187114476.1		H7F35_RS31125	6631022	6631753	1	amino acid ABC transporter ATP-binding protein
	6670430	6771376	100946	Predicted by at least one method	WP_187110968.1	nuoN	H7F35_RS00005	1	7388698	-1	NADH-quinone oxidoreductase subunit NuoN
	6670430	6771376	100946	Predicted by at least one method	WP_187110390.1		H7F35_RS31365	6670430	6671881	1	hypothetical protein
	6670430	6771376	100946	Predicted by at least one method	WP_187110391.1	typA	H7F35_RS31370	6672092	6673921	-1	translational GTPase TypA
	6670430	6771376	100946	Predicted by at least one method	WP_187110392.1	truB	H7F35_RS31375	6673918	6674895	-1	tRNA pseudouridine(55) synthase TruB
	6670430	6771376	100946	Predicted by at least one method	WP_187110393.1	rbfA	H7F35_RS31380	6674898	6675269	-1	30S ribosome-binding factor RbfA
	6670430	6771376	100946	Predicted by at least one method	WP_187110394.1	infB	H7F35_RS31385	6675291	6678266	-1	translation initiation factor IF-2
	6670430	6771376	100946	Predicted by at least one method	WP_187110395.1	nusA	H7F35_RS31390	6678291	6679784	-1	transcription termination/antitermination protein NusA
	6670430	6771376	100946	Predicted by at least one method	WP_187110396.1	rimP	H7F35_RS31395	6679801	6680454	-1	ribosome maturation factor RimP
	6670430	6771376	100946	Predicted by at least one method	WP_187110397.1		H7F35_RS31400	6680643	6681845	-1	YbfB/YjiJ family MFS transporter
	6670430	6771376	100946	Predicted by at least one method	WP_187110398.1		H7F35_RS31405	6681862	6683496	-1	ABC transporter ATP-binding protein
	6670430	6771376	100946	Predicted by at least one method	WP_187110399.1		H7F35_RS31410	6683493	6684536	-1	ABC transporter permease
	6670430	6771376	100946	Predicted by at least one method	WP_187110400.1		H7F35_RS31415	6684529	6685542	-1	ABC transporter permease subunit
	6670430	6771376	100946	Predicted by at least one method	WP_187110401.1		H7F35_RS31420	6685562	6687394	-1	ABC transporter substrate-binding protein
	6670430	6771376	100946	Predicted by at least one method	WP_187110402.1	fabI	H7F35_RS31425	6687432	6688214	1	enoyl-ACP reductase FabI
	6670430	6771376	100946	Predicted by at least one method	WP_187110403.1		H7F35_RS31430	6688285	6689139	1	DNA ligase
	6670430	6771376	100946	Predicted by at least one method	WP_187110404.1		H7F35_RS31435	6689179	6691476	-1	arginine/lysine/ornithine decarboxylase
	6670430	6771376	100946	Predicted by at least one method	WP_187110405.1		H7F35_RS31440	6691691	6692116	1	NfeD family protein
	6670430	6771376	100946	Predicted by at least one method	WP_099789315.1		H7F35_RS31445	6692154	6693083	1	paraslipin
	6670430	6771376	100946	Predicted by at least one method	WP_187110406.1		H7F35_RS31455	6694339	6695928	-1	DUF3987 domain-containing protein
	6670430	6771376	100946	Predicted by at least one method	WP_187110407.1		H7F35_RS31460	6696901	6697908	1	inovirus-type Gp2 protein
	6670430	6771376	100946	Predicted by at least one method	WP_187110408.1		H7F35_RS31465	6698160	6702065	1	hypothetical protein
	6670430	6771376	100946	Predicted by at least one method	WP_187110409.1		H7F35_RS31470	6702147	6702842	-1	hypothetical protein
	6670430	6771376	100946	Predicted by at least one method	WP_187110410.1		H7F35_RS31475	6703668	6704636	-1	GNAT family N-acetyltransferase
	6670430	6771376	100946	Predicted by at least one method	WP_187110411.1		H7F35_RS31480	6704596	6705486	-1	patatin-like phospholipase family protein
	6670430	6771376	100946	Predicted by at least one method	WP_187110412.1		H7F35_RS31485	6705483	6705827	-1	STAS domain-containing protein
	6670430	6771376	100946	Predicted by at least one method	WP_187110413.1		H7F35_RS31490	6705844	6706323	-1	ATP-binding protein
	6670430	6771376	100946	Predicted by at least one method	WP_187110414.1		H7F35_RS31495	6706320	6707231	-1	hypothetical protein
	6670430	6771376	100946	Predicted by at least one method	WP_187110415.1		H7F35_RS31500	6707652	6708014	-1	response regulator
	6670430	6771376	100946	Predicted by at least one method	WP_187110416.1		H7F35_RS31505	6708016	6709401	-1	hypothetical protein
	6670430	6771376	100946	Predicted by at least one method	WP_187110417.1		H7F35_RS31510	6709438	6716748	-1	autotransporter outer membrane beta-barrel domain-containing protein
	6670430	6771376	100946	Predicted by at least one method	WP_187110418.1		H7F35_RS31515	6716897	6717886	-1	tripartite tricarboxylate transporter substrate binding protein
	6670430	6771376	100946	Predicted by at least one method	WP_187110419.1		H7F35_RS31520	6717985	6719073	1	LacI family DNA-binding transcriptional regulator
	6670430	6771376	100946	Predicted by at least one method			H7F35_RS31525	6719216	6719426	1	ATP-binding protein
	6670430	6771376	100946	Predicted by at least one method	WP_187110420.1		H7F35_RS31530	6720184	6720528	1	hypothetical protein
	6670430	6771376	100946	Predicted by at least one method	WP_187110421.1		H7F35_RS31535	6720765	6721151	1	H-NS histone family protein
	6670430	6771376	100946	Predicted by at least one method	WP_187110422.1		H7F35_RS31540	6721718	6722440	-1	SDR family oxidoreductase
	6670430	6771376	100946	Predicted by at least one method	WP_187110423.1		H7F35_RS31545	6723019	6723720	-1	hypothetical protein
	6670430	6771376	100946	Predicted by at least one method	WP_187110424.1		H7F35_RS31550	6723717	6725891	-1	hypothetical protein
	6670430	6771376	100946	Predicted by at least one method	WP_187110425.1		H7F35_RS31555	6725908	6726591	-1	hypothetical protein
	6670430	6771376	100946	Predicted by at least one method	WP_187110426.1		H7F35_RS31560	6726608	6727684	-1	SPFH domain-containing protein
	6670430	6771376	100946	Predicted by at least one method			H7F35_RS31565	6727874	6728073	-1	transposase
	6670430	6771376	100946	Predicted by at least one method			H7F35_RS31570	6728098	6728247	1	transposase
	6670430	6771376	100946	Predicted by at least one method	WP_187110427.1		H7F35_RS31575	6728424	6729050	-1	protein-export chaperone SecB
	6670430	6771376	100946	Predicted by at least one method	WP_187110428.1		H7F35_RS31580	6729202	6729645	-1	AP2 domain-containing protein
	6670430	6771376	100946	Predicted by at least one method	WP_187110429.1		H7F35_RS31585	6729692	6730288	-1	hypothetical protein
	6670430	6771376	100946	Predicted by at least one method	WP_187110430.1		H7F35_RS31590	6730418	6731131	-1	hypothetical protein
	6670430	6771376	100946	Predicted by at least one method	WP_187114479.1		H7F35_RS31595	6731149	6732861	-1	ShlB/FhaC/HecB family hemolysin secretion/activation protein
	6670430	6771376	100946	Predicted by at least one method	WP_187110431.1		H7F35_RS31600	6732938	6733486	-1	hypothetical protein
	6670430	6771376	100946	Predicted by at least one method	WP_187110432.1		H7F35_RS31605	6733947	6734201	-1	hypothetical protein
	6670430	6771376	100946	Predicted by at least one method	WP_187110433.1		H7F35_RS31610	6734203	6744666	-1	hemagglutinin repeat-containing protein
	6670430	6771376	100946	Predicted by at least one method	WP_187110434.1		H7F35_RS31615	6745145	6745540	-1	hypothetical protein
	6670430	6771376	100946	Predicted by at least one method	WP_187110435.1		H7F35_RS31620	6745790	6746617	-1	hypothetical protein
	6670430	6771376	100946	Predicted by at least one method	WP_187110436.1		H7F35_RS31625	6746781	6747344	-1	hypothetical protein
	6670430	6771376	100946	Predicted by at least one method	WP_187110437.1		H7F35_RS31630	6747431	6747715	-1	hypothetical protein
	6670430	6771376	100946	Predicted by at least one method	WP_187110438.1		H7F35_RS31635	6748876	6749550	-1	hypothetical protein
	6670430	6771376	100946	Predicted by at least one method	WP_187114480.1		H7F35_RS31640	6750738	6750944	1	JAB domain-containing protein
	6670430	6771376	100946	Predicted by at least one method	WP_187114481.1		H7F35_RS31645	6750961	6751152	-1	AlpA family phage regulatory protein
	6670430	6771376	100946	Predicted by at least one method	WP_187110439.1		H7F35_RS31650	6751853	6753145	-1	integrase arm-type DNA-binding domain-containing protein
	6670430	6771376	100946	Predicted by at least one method	WP_187110440.1		H7F35_RS31655	6753516	6753872	1	hypothetical protein
	6670430	6771376	100946	Predicted by at least one method	WP_187110441.1		H7F35_RS31660	6753973	6754362	1	response regulator
	6670430	6771376	100946	Predicted by at least one method	WP_187110442.1		H7F35_RS31665	6754446	6755654	-1	branched-chain amino acid ABC transporter substrate-binding protein
	6670430	6771376	100946	Predicted by at least one method	WP_187110443.1		H7F35_RS31670	6755790	6756197	-1	hypothetical protein
	6670430	6771376	100946	Predicted by at least one method	WP_187110444.1		H7F35_RS31675	6756199	6756639	-1	DNA polymerase III subunit chi
	6670430	6771376	100946	Predicted by at least one method	WP_187110445.1		H7F35_RS31680	6756636	6758165	-1	leucyl aminopeptidase
	6670430	6771376	100946	Predicted by at least one method	WP_187110446.1	lptF	H7F35_RS31685	6758187	6759329	1	LPS export ABC transporter permease LptF
	6670430	6771376	100946	Predicted by at least one method	WP_187110447.1	lptG	H7F35_RS31690	6759326	6760435	1	LPS export ABC transporter permease LptG
	6670430	6771376	100946	Predicted by at least one method	WP_187110448.1		H7F35_RS31695	6760432	6760809	1	CbiX/SirB N-terminal domain-containing protein
	6670430	6771376	100946	Predicted by at least one method	WP_187110449.1		H7F35_RS31700	6760873	6761814	1	CysB family HTH-type transcriptional regulator
	6670430	6771376	100946	Predicted by at least one method	WP_187110450.1		H7F35_RS31705	6761811	6762983	1	pyridoxal phosphate-dependent aminotransferase
	6670430	6771376	100946	Predicted by at least one method	WP_187110451.1		H7F35_RS31710	6763011	6763385	1	rard protein
	6670430	6771376	100946	Predicted by at least one method	WP_187110452.1		H7F35_RS31715	6763553	6763711	1	DUF3309 domain-containing protein
	6670430	6771376	100946	Predicted by at least one method	WP_187110453.1	hrpA	H7F35_RS31720	6763757	6767620	-1	ATP-dependent RNA helicase HrpA
	6670430	6771376	100946	Predicted by at least one method	WP_187110454.1		H7F35_RS31725	6768019	6769989	1	AAA family ATPase
	6670430	6771376	100946	Predicted by at least one method	WP_187110455.1	argA	H7F35_RS31730	6770030	6771376	1	amino-acid N-acetyltransferase
	6693211	6710098	16887	Predicted by at least one method	WP_187110968.1	nuoN	H7F35_RS00005	1	7388698	-1	NADH-quinone oxidoreductase subunit NuoN
	6693211	6710098	16887	Predicted by at least one method	WP_187110406.1		H7F35_RS31455	6694339	6695928	-1	DUF3987 domain-containing protein
	6693211	6710098	16887	Predicted by at least one method	WP_187110407.1		H7F35_RS31460	6696901	6697908	1	inovirus-type Gp2 protein
	6693211	6710098	16887	Predicted by at least one method	WP_187110408.1		H7F35_RS31465	6698160	6702065	1	hypothetical protein
	6693211	6710098	16887	Predicted by at least one method	WP_187110409.1		H7F35_RS31470	6702147	6702842	-1	hypothetical protein
	6693211	6710098	16887	Predicted by at least one method	WP_187110410.1		H7F35_RS31475	6703668	6704636	-1	GNAT family N-acetyltransferase
	6693211	6710098	16887	Predicted by at least one method	WP_187110411.1		H7F35_RS31480	6704596	6705486	-1	patatin-like phospholipase family protein
	6693211	6710098	16887	Predicted by at least one method	WP_187110412.1		H7F35_RS31485	6705483	6705827	-1	STAS domain-containing protein
	6693211	6710098	16887	Predicted by at least one method	WP_187110413.1		H7F35_RS31490	6705844	6706323	-1	ATP-binding protein
	6693211	6710098	16887	Predicted by at least one method	WP_187110414.1		H7F35_RS31495	6706320	6707231	-1	hypothetical protein
	6693211	6710098	16887	Predicted by at least one method	WP_187110415.1		H7F35_RS31500	6707652	6708014	-1	response regulator
	6693211	6710098	16887	Predicted by at least one method	WP_187110416.1		H7F35_RS31505	6708016	6709401	-1	hypothetical protein
	6693211	6710098	16887	Predicted by at least one method	WP_187110417.1		H7F35_RS31510	6709438	6716748	-1	autotransporter outer membrane beta-barrel domain-containing protein
	6694339	6702842	8503	Predicted by at least one method	WP_187110968.1	nuoN	H7F35_RS00005	1	7388698	-1	NADH-quinone oxidoreductase subunit NuoN
	6694339	6702842	8503	Predicted by at least one method	WP_187110406.1		H7F35_RS31455	6694339	6695928	-1	DUF3987 domain-containing protein
	6694339	6702842	8503	Predicted by at least one method	WP_187110407.1		H7F35_RS31460	6696901	6697908	1	inovirus-type Gp2 protein
	6694339	6702842	8503	Predicted by at least one method	WP_187110408.1		H7F35_RS31465	6698160	6702065	1	hypothetical protein
	6694339	6702842	8503	Predicted by at least one method	WP_187110409.1		H7F35_RS31470	6702147	6702842	-1	hypothetical protein
	6712224	6731149	18925	Predicted by at least one method	WP_187110968.1	nuoN	H7F35_RS00005	1	7388698	-1	NADH-quinone oxidoreductase subunit NuoN
	6712224	6731149	18925	Predicted by at least one method	WP_187110417.1		H7F35_RS31510	6709438	6716748	-1	autotransporter outer membrane beta-barrel domain-containing protein
	6712224	6731149	18925	Predicted by at least one method	WP_187110418.1		H7F35_RS31515	6716897	6717886	-1	tripartite tricarboxylate transporter substrate binding protein
	6712224	6731149	18925	Predicted by at least one method	WP_187110419.1		H7F35_RS31520	6717985	6719073	1	LacI family DNA-binding transcriptional regulator
	6712224	6731149	18925	Predicted by at least one method			H7F35_RS31525	6719216	6719426	1	ATP-binding protein
	6712224	6731149	18925	Predicted by at least one method	WP_187110420.1		H7F35_RS31530	6720184	6720528	1	hypothetical protein
	6712224	6731149	18925	Predicted by at least one method	WP_187110421.1		H7F35_RS31535	6720765	6721151	1	H-NS histone family protein
	6712224	6731149	18925	Predicted by at least one method	WP_187110422.1		H7F35_RS31540	6721718	6722440	-1	SDR family oxidoreductase
	6712224	6731149	18925	Predicted by at least one method	WP_187110423.1		H7F35_RS31545	6723019	6723720	-1	hypothetical protein
	6712224	6731149	18925	Predicted by at least one method	WP_187110424.1		H7F35_RS31550	6723717	6725891	-1	hypothetical protein
	6712224	6731149	18925	Predicted by at least one method	WP_187110425.1		H7F35_RS31555	6725908	6726591	-1	hypothetical protein
	6712224	6731149	18925	Predicted by at least one method	WP_187110426.1		H7F35_RS31560	6726608	6727684	-1	SPFH domain-containing protein
	6712224	6731149	18925	Predicted by at least one method			H7F35_RS31565	6727874	6728073	-1	transposase
	6712224	6731149	18925	Predicted by at least one method			H7F35_RS31570	6728098	6728247	1	transposase
	6712224	6731149	18925	Predicted by at least one method	WP_187110427.1		H7F35_RS31575	6728424	6729050	-1	protein-export chaperone SecB
	6712224	6731149	18925	Predicted by at least one method	WP_187110428.1		H7F35_RS31580	6729202	6729645	-1	AP2 domain-containing protein
	6712224	6731149	18925	Predicted by at least one method	WP_187110429.1		H7F35_RS31585	6729692	6730288	-1	hypothetical protein
	6712224	6731149	18925	Predicted by at least one method	WP_187110430.1		H7F35_RS31590	6730418	6731131	-1	hypothetical protein
	6732683	6738222	5539	Predicted by at least one method	WP_187110968.1	nuoN	H7F35_RS00005	1	7388698	-1	NADH-quinone oxidoreductase subunit NuoN
	6732683	6738222	5539	Predicted by at least one method	WP_187114479.1		H7F35_RS31595	6731149	6732861	-1	ShlB/FhaC/HecB family hemolysin secretion/activation protein
	6732683	6738222	5539	Predicted by at least one method	WP_187110431.1		H7F35_RS31600	6732938	6733486	-1	hypothetical protein
	6732683	6738222	5539	Predicted by at least one method	WP_187110432.1		H7F35_RS31605	6733947	6734201	-1	hypothetical protein
	6732683	6738222	5539	Predicted by at least one method	WP_187110433.1		H7F35_RS31610	6734203	6744666	-1	hemagglutinin repeat-containing protein
	6745790	6753145	7355	Predicted by at least one method	WP_187110968.1	nuoN	H7F35_RS00005	1	7388698	-1	NADH-quinone oxidoreductase subunit NuoN
	6745790	6753145	7355	Predicted by at least one method	WP_187110435.1		H7F35_RS31620	6745790	6746617	-1	hypothetical protein
	6745790	6753145	7355	Predicted by at least one method	WP_187110436.1		H7F35_RS31625	6746781	6747344	-1	hypothetical protein
	6745790	6753145	7355	Predicted by at least one method	WP_187110437.1		H7F35_RS31630	6747431	6747715	-1	hypothetical protein
	6745790	6753145	7355	Predicted by at least one method	WP_187110438.1		H7F35_RS31635	6748876	6749550	-1	hypothetical protein
	6745790	6753145	7355	Predicted by at least one method	WP_187114480.1		H7F35_RS31640	6750738	6750944	1	JAB domain-containing protein
	6745790	6753145	7355	Predicted by at least one method	WP_187114481.1		H7F35_RS31645	6750961	6751152	-1	AlpA family phage regulatory protein
	6745790	6753145	7355	Predicted by at least one method	WP_187110439.1		H7F35_RS31650	6751853	6753145	-1	integrase arm-type DNA-binding domain-containing protein
	6789487	6797073	7586	Predicted by at least one method	WP_187110968.1	nuoN	H7F35_RS00005	1	7388698	-1	NADH-quinone oxidoreductase subunit NuoN
	6789487	6797073	7586	Predicted by at least one method	WP_187110471.1		H7F35_RS31810	6786491	6789580	1	efflux RND transporter permease subunit
	6789487	6797073	7586	Predicted by at least one method	WP_187110472.1		H7F35_RS31815	6789947	6790444	1	hypothetical protein
	6789487	6797073	7586	Predicted by at least one method	WP_187110473.1		H7F35_RS31820	6790447	6791544	-1	helix-turn-helix domain-containing protein
	6789487	6797073	7586	Predicted by at least one method	WP_187114482.1		H7F35_RS31825	6791687	6792913	1	alpha/beta fold hydrolase
	6789487	6797073	7586	Predicted by at least one method	WP_187110474.1		H7F35_RS31830	6792946	6794583	-1	phospholipase D family protein
	6789487	6797073	7586	Predicted by at least one method	WP_187110475.1		H7F35_RS31835	6795108	6802595	1	amino acid adenylation domain-containing protein
	6825496	6831806	6310	Predicted by at least one method	WP_187110968.1	nuoN	H7F35_RS00005	1	7388698	-1	NADH-quinone oxidoreductase subunit NuoN
	6825496	6831806	6310	Predicted by at least one method	WP_187110495.1		H7F35_RS31940	6825496	6825972	1	hypothetical protein
	6825496	6831806	6310	Predicted by at least one method	WP_187110496.1		H7F35_RS31945	6826430	6827134	-1	hypothetical protein
	6825496	6831806	6310	Predicted by at least one method	WP_187110497.1		H7F35_RS31950	6827136	6831806	-1	RHS repeat protein
	6893010	6901654	8644	Predicted by at least one method	WP_187110968.1	nuoN	H7F35_RS00005	1	7388698	-1	NADH-quinone oxidoreductase subunit NuoN
	6893010	6901654	8644	Predicted by at least one method	WP_187110547.1		H7F35_RS32260	6893010	6893426	1	hypothetical protein
	6893010	6901654	8644	Predicted by at least one method	WP_187110548.1		H7F35_RS32265	6893423	6893872	1	lysis protein
	6893010	6901654	8644	Predicted by at least one method	WP_187110549.1		H7F35_RS32270	6893856	6894368	1	phage tail protein
	6893010	6901654	8644	Predicted by at least one method	WP_187110550.1		H7F35_RS32275	6894370	6894822	1	phage virion morphogenesis protein
	6893010	6901654	8644	Predicted by at least one method	WP_187110551.1		H7F35_RS32280	6894969	6895451	1	hypothetical protein
	6893010	6901654	8644	Predicted by at least one method	WP_187110552.1		H7F35_RS32285	6895843	6897894	1	hypothetical protein
	6893010	6901654	8644	Predicted by at least one method	WP_187110553.1		H7F35_RS32290	6898120	6898965	-1	DNA/RNA non-specific endonuclease
	6893010	6901654	8644	Predicted by at least one method	WP_187110554.1		H7F35_RS32295	6899123	6899827	1	HNH endonuclease
	6893010	6901654	8644	Predicted by at least one method	WP_187110555.1		H7F35_RS32300	6899974	6900735	1	phage baseplate assembly protein V
	6893010	6901654	8644	Predicted by at least one method	WP_187110556.1		H7F35_RS32305	6900732	6901094	1	GPW/gp25 family protein
	6893010	6901654	8644	Predicted by at least one method	WP_187110557.1		H7F35_RS32310	6901091	6901654	1	baseplate J/gp47 family protein
	6894969	6899827	4858	Predicted by at least one method	WP_187110968.1	nuoN	H7F35_RS00005	1	7388698	-1	NADH-quinone oxidoreductase subunit NuoN
	6894969	6899827	4858	Predicted by at least one method	WP_187110551.1		H7F35_RS32280	6894969	6895451	1	hypothetical protein
	6894969	6899827	4858	Predicted by at least one method	WP_187110552.1		H7F35_RS32285	6895843	6897894	1	hypothetical protein
	6894969	6899827	4858	Predicted by at least one method	WP_187110553.1		H7F35_RS32290	6898120	6898965	-1	DNA/RNA non-specific endonuclease
	6894969	6899827	4858	Predicted by at least one method	WP_187110554.1		H7F35_RS32295	6899123	6899827	1	HNH endonuclease
	6961874	6972916	11042	Predicted by at least one method	WP_187110968.1	nuoN	H7F35_RS00005	1	7388698	-1	NADH-quinone oxidoreductase subunit NuoN
	6961874	6972916	11042	Predicted by at least one method	WP_187110613.1		H7F35_RS32630	6961874	6963493	1	recombinase family protein
	6961874	6972916	11042	Predicted by at least one method	WP_187110614.1		H7F35_RS32635	6963490	6963699	-1	hypothetical protein
	6961874	6972916	11042	Predicted by at least one method	WP_187110615.1		H7F35_RS32640	6963836	6964255	1	hypothetical protein
	6961874	6972916	11042	Predicted by at least one method	WP_187110616.1		H7F35_RS32645	6964262	6965002	1	SOS response-associated peptidase
	6961874	6972916	11042	Predicted by at least one method	WP_187110617.1		H7F35_RS32650	6965030	6965278	1	hypothetical protein
	6961874	6972916	11042	Predicted by at least one method	WP_187110618.1		H7F35_RS32655	6965275	6965820	1	thermonuclease family protein
	6961874	6972916	11042	Predicted by at least one method	WP_187110619.1		H7F35_RS32660	6965932	6966297	-1	hypothetical protein
	6961874	6972916	11042	Predicted by at least one method	WP_187110620.1		H7F35_RS32665	6966297	6966956	-1	glycoside hydrolase family 19 protein
	6961874	6972916	11042	Predicted by at least one method	WP_187110621.1		H7F35_RS32670	6966953	6967255	-1	hypothetical protein
	6961874	6972916	11042	Predicted by at least one method	WP_187110622.1		H7F35_RS32675	6967255	6967599	-1	hypothetical protein
	6961874	6972916	11042	Predicted by at least one method	WP_187110623.1		H7F35_RS32680	6967634	6968158	-1	hypothetical protein
	6961874	6972916	11042	Predicted by at least one method	WP_187110624.1		H7F35_RS32685	6968167	6968802	-1	tail fiber protein
	6961874	6972916	11042	Predicted by at least one method	WP_187110625.1		H7F35_RS32690	6968804	6971809	-1	hypothetical protein
	6961874	6972916	11042	Predicted by at least one method	WP_187110626.1		H7F35_RS32695	6971730	6972407	-1	hypothetical protein
	6961874	6972916	11042	Predicted by at least one method	WP_187110627.1		H7F35_RS32700	6972407	6972916	1	hypothetical protein
	6961874	6972916	11042	Predicted by at least one method	WP_187110628.1		H7F35_RS32705	6972913	6973389	1	hypothetical protein
	6971730	6976093	4363	Predicted by at least one method	WP_187110968.1	nuoN	H7F35_RS00005	1	7388698	-1	NADH-quinone oxidoreductase subunit NuoN
	6971730	6976093	4363	Predicted by at least one method	WP_187110625.1		H7F35_RS32690	6968804	6971809	-1	hypothetical protein
	6971730	6976093	4363	Predicted by at least one method	WP_187110626.1		H7F35_RS32695	6971730	6972407	-1	hypothetical protein
	6971730	6976093	4363	Predicted by at least one method	WP_187110627.1		H7F35_RS32700	6972407	6972916	1	hypothetical protein
	6971730	6976093	4363	Predicted by at least one method	WP_187110628.1		H7F35_RS32705	6972913	6973389	1	hypothetical protein
	6971730	6976093	4363	Predicted by at least one method	WP_187110629.1		H7F35_RS32710	6973422	6974426	1	hypothetical protein
	6971730	6976093	4363	Predicted by at least one method	WP_187110630.1		H7F35_RS32715	6974442	6975464	1	ParB/RepB/Spo0J family partition protein
	6971730	6976093	4363	Predicted by at least one method	WP_187110631.1		H7F35_RS32720	6975632	6976093	-1	hypothetical protein
	6971730	6976093	4363	Predicted by at least one method	WP_187110632.1		H7F35_RS32725	6976090	6976461	-1	hypothetical protein
	7265857	7274694	8837	Predicted by at least one method	WP_187110968.1	nuoN	H7F35_RS00005	1	7388698	-1	NADH-quinone oxidoreductase subunit NuoN
	7265857	7274694	8837	Predicted by at least one method	WP_187110874.1	phnA	H7F35_RS34090	7264648	7265874	-1	phosphonoacetate hydrolase
	7265857	7274694	8837	Predicted by at least one method	WP_187110875.1		H7F35_RS34095	7265876	7266604	-1	phosphonate utilization associated transcriptional regulator
	7265857	7274694	8837	Predicted by at least one method	WP_187110876.1		H7F35_RS34100	7266763	7267803	1	putative 2-aminoethylphosphonate ABC transporter substrate-binding protein
	7265857	7274694	8837	Predicted by at least one method	WP_187110877.1		H7F35_RS34105	7267879	7269015	1	putative 2-aminoethylphosphonate ABC transporter ATP-binding protein
	7265857	7274694	8837	Predicted by at least one method	WP_187114511.1		H7F35_RS34110	7269069	7270745	1	putative 2-aminoethylphosphonate ABC transporter permease subunit
	7265857	7274694	8837	Predicted by at least one method	WP_187110878.1		H7F35_RS34115	7270794	7271927	1	2-aminoethylphosphonate--pyruvate transaminase
	7265857	7274694	8837	Predicted by at least one method	WP_187110879.1		H7F35_RS34120	7272106	7273566	1	MFS transporter
	7265857	7274694	8837	Predicted by at least one method	WP_187110880.1		H7F35_RS34125	7273566	7275110	1	glycerol kinase
