# Supplementary material for: Comparative genome analysis among Variovorax species and genome guided aromatic compound degradation analysis emphasizing 4-hydroxybenzoate degradation in Variovorax sp. PAMC26660
Source: BMC Genomics. 2022 May 18;23:375. doi: 10.1186/s12864-022-08589-3 (PMC9115942; doi:10.1186/s12864-022-08589-3)
Supplement: Supplementary file 3 — Additional file 3: Supplementary Table S5. Analyzing the presence (√) and absence (×) of genes related to peripheral and central aromatic compound catabolism pathway as shown by KEGG pathway analysis in each genome of Variovorax species. [file 12864_2022_8589_MOESM3_ESM.xlsx]

## Sheet: Sheet1
Table S5: Analyzing the presence (√) and absence (×) of genes related to Peripheral and central aromatic compound catabolism pathway as shown by KEGG pathway analysis in each genomes of Variovorax species
			Variovorax sp.													Variovorax
Degradation pathway	Gene	protein	PAMC26660	PAMC 28711	PAMC28562	38R	PBL-E5	PBL-H6	PBS-H4	PDNC026	PMC12	RA8	RKNM96	SRS16	WDL1	paradoxus 5C-2	paradoxus VAI-C	paradoxus CSUSB	paradoxus B4	paradoxus EPS	paradoxus S110	boronicumulans J1
4-hydroxybenzoate
	pobA	4-hydroxybenzoate 3-monooxygenase	√	√	√	√	√	√	√	√	√	√	√	√	√	√	√	√	√	√	√	√
Protocatechuate
	pcaG	protocatechuate 3,4-dioxygenase, alpha subunit	√	√	√	√	√	√	√	√	√	√	√	√	√	√	√	√	√	√	√	√
	pcaH	protocatechuate 3,4-dioxygenase, beta subunit	√	√	√	√	√	√	√	√	√	√	√	√	√	√	√	√	√	√	√	√
	pcaB	3-carboxy-cis,cis-muconate cycloisomerase	√	√	√	√	√	√	√	√	√	√	√	√	√	√	√	√	√	√	√	√
	pcaC	4-carboxymuconolactone decarboxylase	√	√	√	√	√	√	√	√	√	√	√	√	√	√	√	√	√	√	√	√
	pcaD	3-oxoadipate enol-lactonase	√	√	√	√	√	√	√	√	√	√	√	√	√	√	√	√	√	√	√	√
	pcaI	3-oxoadipate CoA-transferase, alpha subunit	√	√	√	√	√	√	√	√	√	√	√	√	√	√	√	√	√	√	√	√
	pcaJ	3-oxoadipate CoA-transferase, beta subunit	√	√	√	√	√	√	√	√	√	√	√	√	√	√	√	√	√	√	√	√
	pcaF	3-oxoadipyl-CoA thiolase	×	×	×	×	×	×	×	×	×	×	×	×	×	×	×	×	×	√	√	×
	atoB	acetyl-CoA C-acetyltransferase	√	√	√	√	×	×	×	×	√	×	×	×	√	×	×	√	√	×	×	√
	fadA	acetyl-CoA acyltransferase	√	√	√	√	√	√	√	√	√	√	√	√	√	√	√	√	√	√	√	√
Tyrosine
	tyrB	aromatic-amino-acid transaminase	√	√	√	√	√	√	√	√	√	√	√	√	√	√	√	√	√	√	√	√
Homogentisate
	hmgA	homogentisate 1,2-dioxygenase	√	√	√	√	√	√	√	√	√	√	√	√	√	√	√	√	√	√	√	√
	maiA	maleylacetoacetate/maleylpyruvate isomerase	×	×	×	×	×	×	×	×	×	×	×	×	×	×	×	×	×	×	×	×
	faaH	fumarylacetoacetate (FAA) hydrolase	√	√	√	√	√	√	√	√	√	√	√	√	√	√	√	√	√	√	√	√
	fahA	fumarylacetoacetase	√	√	√	√	√	√	√	√	√	√	√	√	√	√	√	√	√	√	√	√
Gentisate
	nagI	gentisate 1,2-dioxygenase	√	×	×	√	√	√	√	√	√	√	√	√	√	√	√	√	√	√	√	√
	nagL	maleylacetoacetate isomerase/maleylpyruvate isomerase	√	×	×	×	×	×	×	×	√	√	×	×	√	×	×	×	√	√	√	√
	nagK	fumarylpyruvate hydrolase	√	√	√	√	√	√	√	√	√	√	√	√	√	√	√	√	√	√	√	√
Phenylacetate
	paaK	phenylacetate-CoA ligase	√	√	√	√	√	√	√	√	√	√	√	√	√	√	√	√	√	√	√	√
Phenylacetyl-CoA
	paaA	ring-1,2-phenylacetyl-CoA epoxidase subunit PaaA	√	×	√	√	√	√	√	√	√	√	√	√	√	√	√	√	√	√	√	√
	paaB	ring-1,2-phenylacetyl-CoA epoxidase subunit PaaB	√	×	√	√	√	√	√	√	√	√	√	√	√	√	√	√	√	√	√	√
	paaC	ring-1,2-phenylacetyl-CoA epoxidase subunit PaaC	√	×	√	√	√	√	√	√	√	√	√	√	√	√	√	√	√	√	√	√
	paaD	ring-1,2-phenylacetyl-CoA epoxidase subunit PaaD	√	×	√	√	√	√	√	√	√	√	√	√	√	√	√	√	√	√	√	√
	paaE	ring-1,2-phenylacetyl-CoA epoxidase subunit PaaE	√	×	√	√	√	√	√	√	√	√	√	√	√	√	√	√	√	√	√	√
	paaG	2-(1,2-epoxy-1,2-dihydrophenyl)acetyl-CoA isomerase	√	√	√	√	√	√	√	√	√	√	√	√	√	√	√	√	√	√	√	√
	paaZ	oxepin-CoA hydrolase / 3-oxo-5,6-dehydrosuberyl-CoA semialdehyde dehydrogenase	√	×	×	√	×	×	×	√	√	×	√	×	×	√	√	√	√	√	√	√
