# Supplementary material for: Comparative genome analysis among Variovorax species and genome guided aromatic compound degradation analysis emphasizing 4-hydroxybenzoate degradation in Variovorax sp. PAMC26660
Source: BMC Genomics. 2022 May 18;23:375. doi: 10.1186/s12864-022-08589-3 (PMC9115942; doi:10.1186/s12864-022-08589-3)
Supplement: Supplementary file 4 — Additional file 4: Supplementary Table S6. Primer designed for qRT–PCR. [file 12864_2022_8589_MOESM4_ESM.xlsx]

## Sheet: Sheet1
Table S6: Primer designed for qRT-PCR
Name	Forward primer (5'-3')	Reverse Primer (5'-3')
pobR	CTCACGCAGTGGCTCAAG	ACACCAAGTTCGTGCTCTTC
4hbm	CGGCACCTGCACGTAATA	GGTGTCGCATGAACTGATCTA
atoB	CGTCAACCAGCTCCACAA	CAGACGCGTTCGAGAATCA
pcaG	ATGAAGCCGAGGCGAATG	GATGTCGAAGCGATAGGTGATG
16s Rrna	ACCTGTGTTACGGTTCTCTTTC	GCGGTGGATGATGTGGTTTA
